# Supplementary material for: Spatial Transcriptomics of Nematodes Identifies Sperm Cells as a Source of Genomic Novelty and Rapid Evolution
Source: Mol Biol Evol. 2020 Aug 8;38(1):229–43. doi: 10.1093/molbev/msaa207 (PMC8480184; doi:10.1093/molbev/msaa207)
Supplement: msaa207_supplementary_data [file msaa207_supplementary_data.zip › Supplementary_Tables.xlsx]

## Sheet: Tab. S1
P. pacificus median z-scores per region
P. pacificus gene ID	Head	Head	Head	Intestine	Sperm	Gonad	Gonad	Gonad	Sperm	Intestine	Tail
strand-specific transcriptome assembly 2016, pristionchus.org	P1	P2	P3	P4	P5	P6	P7	P8	P9	P10	P11
ppa_stranded_DN10033_c0_g1_i1	-0.690962	-0.99734	-0.43268	0.272413	-0.546749	0.302701	1.00068	0.794464	-0.736456	0.0271033	-0.668959
ppa_stranded_DN10041_c0_g1_i1	-0.672026	-0.783639	-0.728052	-0.7832	-0.360727	1.30731	0.61823	1.1785	-0.372106	-0.7832	-0.7832
ppa_stranded_DN10043_c0_g1_i1	-0.867087	-0.387056	-0.511277	-0.487173	0.080324	1.21236	0.252892	1.18774	-0.27987	-0.867087	-0.831692
ppa_stranded_DN10045_c0_g1_i1	-0.671272	-0.671272	0.89816	0.920097	-0.233767	-0.21286	0.134022	-0.530405	0.319873	0.568424	-0.58713
ppa_stranded_DN10051_c0_g1_i1	-0.749026	-0.822242	-0.400184	-0.492489	-0.363347	1.06047	1.03497	1.05179	-0.361756	-0.749026	-0.895459
ppa_stranded_DN10055_c0_g1_i1	-0.273101	-0.221066	-0.221066	-0.273101	0.194565	-0.273101	-0.169031	-0.169031	0.526534	-0.273101	-0.221066
ppa_stranded_DN10065_c0_g2_i1	-0.361577	-0.290522	-0.290522	-0.219467	-0.361577	-0.169031	-0.290522	-0.169031	-0.290522	-0.361577	-0.290522
ppa_stranded_DN10072_c0_g2_i1	-0.970638	-0.220287	-0.058908	-0.729529	0.127174	0.526609	0.303908	0.638485	-0.0823946	-0.970638	-1.01551
ppa_stranded_DN10081_c0_g2_i1	-0.520281	-0.548317	2.71254	1.88244	-0.0675631	-0.228854	-0.31923	-0.260838	0.0657018	-0.211007	-0.548317
ppa_stranded_DN10096_c0_g1_i1	-0.447874	0.440547	-0.201323	-0.323026	-0.160803	-0.242778	-0.399146	-0.374644	-0.34648	-0.438093	0.466111
ppa_stranded_DN10099_c0_g2_i1	1.02979	0.396287	0.141389	-0.343934	-0.519325	0.0288716	-0.178208	0.0069269	-0.181173	-0.589208	-0.698171
ppa_stranded_DN10117_c0_g1_i1	-0.223228	-0.223228	-0.21924	-0.215252	-0.21924	-0.215252	-0.215252	-0.215252	-0.21924	-0.215252	-0.215252
ppa_stranded_DN10119_c0_g1_i1	-1.15623	-0.638559	0.468238	-0.840561	-0.162343	0.739836	0.211172	0.506759	0.188866	-0.314011	-0.857478
ppa_stranded_DN10120_c0_g1_i1	-0.446633	-0.461201	-0.461201	-0.446633	-0.446633	0.754518	1.88535	-0.335309	-0.390971	-0.446633	-0.461201
ppa_stranded_DN10146_c0_g1_i1	-0.240201	-0.323728	0.633376	-0.240201	-0.240201	-0.332902	-0.240201	-0.407255	-0.190655	-0.407255	-0.407255
ppa_stranded_DN10152_c0_g1_i1	-0.223728	-0.189951	-0.21257	-0.223728	-0.223728	-0.201413	-0.178793	-0.201413	-0.223728	-0.223728	-0.21257
ppa_stranded_DN10168_c0_g2_i1	-0.253974	-0.253974	-0.258003	-0.253974	-0.223089	-0.253974	-0.258003	-0.253974	-0.223089	-0.253974	-0.258003
ppa_stranded_DN10198_c0_g1_i1	-0.39701	-0.496685	-0.446847	-0.496685	-0.387503	0.0599235	-0.00749466	0.49888	-0.387503	-0.39701	-0.446847
ppa_stranded_DN10216_c0_g2_i1	-0.293882	-0.265062	-0.265062	-0.293882	0.671804	-0.293882	-0.265062	-0.293882	2.25835	-0.293882	-0.265062
ppa_stranded_DN10218_c0_g1_i1	-0.839126	0.507369	-0.833611	-0.356961	-0.316397	0.229096	0.537251	0.543265	-0.379068	-0.828095	-0.833611
ppa_stranded_DN10229_c0_g1_i1	-0.234122	-0.156174	-0.195148	-0.156174	-0.234122	-0.234122	-0.156174	-0.234122	-0.156174	-0.156174	-0.156174
ppa_stranded_DN10266_c0_g1_i1	-0.334829	-0.298773	-0.316801	-0.298773	1.6665	-0.334829	-0.316801	-0.334829	1.58795	-0.298773	-0.298773
ppa_stranded_DN10273_c0_g1_i1	-0.279244	-0.279244	-0.271642	-0.184416	-0.271642	-0.264039	-0.224227	-0.264039	-0.23183	-0.264039	-0.264039
ppa_stranded_DN10279_c0_g1_i1	-0.650528	-0.650528	-0.601147	-0.650528	-0.551766	1.40887	0.841521	1.40061	-0.204207	-0.650528	-0.691815
ppa_stranded_DN10287_c0_g2_i1	-0.330556	1.05647	-0.324805	-0.330556	-0.250229	-0.330556	-0.330556	-0.330556	-0.30977	-0.330556	1.13103
ppa_stranded_DN10293_c0_g1_i1	-0.00969787	-0.382341	-0.832551	-0.502555	-0.389833	0.20061	0.188258	0.267277	-0.388268	-0.658625	-0.658625
ppa_stranded_DN10298_c0_g1_i1	-1.38584	0.204349	0.009541	0.638161	0.0454282	0.128017	-0.0525731	0.0309229	0.384871	0.235002	-1.18258
ppa_stranded_DN10377_c0_g1_i1	-0.379311	-0.379311	-0.368119	-0.356927	-0.331693	-0.356927	-0.306459	-0.306459	-0.331693	-0.356927	-0.356927
ppa_stranded_DN1039_c0_g1_i1	-0.565053	-0.549615	-0.32721	0.118411	-0.362333	-0.431502	-0.408698	-0.25944	0.255878	1.08949	-0.549615
ppa_stranded_DN10410_c0_g1_i1	-0.20577	-0.252423	-0.119872	-0.164976	-0.778179	0.421211	1.39624	0.380695	-0.661081	-0.112761	-0.875422
ppa_stranded_DN10427_c0_g2_i1	-0.235417	-0.245426	-0.240422	-0.245426	-0.214696	-0.193975	-0.235417	-0.235417	-0.235417	-0.235417	-0.245426
ppa_stranded_DN10443_c0_g1_i1	-0.330594	-0.300634	-0.344823	-0.359052	-0.330594	-0.330594	-0.300634	-0.270674	-0.330594	-0.330594	-0.359052
ppa_stranded_DN10461_c0_g1_i1	-0.678815	-0.0169064	0.0146299	-0.237157	-0.376084	-0.42953	-0.392775	-0.449483	-0.367804	0.269932	1.33927
ppa_stranded_DN10469_c0_g2_i1	-0.818593	-0.818593	-0.60186	-0.789854	-0.0319577	0.630316	0.626634	0.594061	0.199999	-0.845405	-0.831999
ppa_stranded_DN10470_c0_g1_i1	-0.319283	-0.336167	-0.327725	-0.319283	1.19389	-0.319283	-0.310775	-0.319283	1.46257	-0.319283	-0.319283
ppa_stranded_DN10485_c0_g1_i1	0.60483	1.52309	0.812716	-0.376874	-0.485972	-0.474836	-0.350717	-0.546974	-0.334713	-0.146989	0.279647
ppa_stranded_DN10495_c0_g2_i1	-0.249153	-0.279333	-0.264243	-0.279333	-0.279333	-0.249153	-0.300134	-0.249153	-0.264243	-0.279333	-0.300134
ppa_stranded_DN10520_c0_g1_i1	-0.5008	-0.452196	-0.0264271	-0.403592	-0.438083	-0.375367	-0.226313	0.0565975	0.344582	-0.403592	-0.452196
ppa_stranded_DN10524_c0_g1_i1	-0.338779	-0.371224	-0.371224	-0.338779	1.18052	-0.387789	-0.327877	-0.403668	1.68902	-0.338779	-0.338779
ppa_stranded_DN10525_c0_g1_i1	-0.624259	-0.571642	-0.59795	-0.27472	-0.221136	0.317445	0.649032	0.0333048	-0.432457	-0.571642	-0.571642
ppa_stranded_DN10528_c0_g1_i1	-0.630881	-0.669457	-0.650169	-0.669457	0.267781	0.438334	0.0477532	0.802776	-0.127699	-0.630881	-0.669457
ppa_stranded_DN10542_c0_g1_i1	-1.0106	-0.211257	-0.199613	-0.581739	-0.460486	0.214962	-0.146115	0.463237	-0.0861261	0.56234	0.0335957
ppa_stranded_DN10545_c0_g1_i1	-1.35819	-1.06039	-0.657625	0.726628	0.102827	0.326183	0.0189114	0.0720569	0.371299	0.600394	-0.725759
ppa_stranded_DN10548_c0_g1_i1	-0.844568	-0.685633	-0.765101	-0.525389	0.136036	0.498885	0.13141	0.807215	-0.289863	-0.685633	-0.685633
ppa_stranded_DN10561_c0_g2_i1	-0.373991	3.56183	1.97017	0.0427253	-0.354986	-0.312726	-0.306004	-0.312726	-0.293127	-0.373991	-0.373991
ppa_stranded_DN10571_c0_g1_i1	0.0296171	0.297088	-0.329326	0.083613	-0.0958372	-0.156608	-0.139921	0.0980974	-0.0885	-0.538144	-0.02698
ppa_stranded_DN10585_c0_g1_i1	-0.201357	1.72701	-0.185194	-0.169031	-0.185194	-0.169031	-0.185194	-0.169031	-0.185194	-0.201357	-0.169031
ppa_stranded_DN10604_c0_g1_i1	-0.337348	2.98549	-0.321923	-0.337348	-0.337348	-0.282155	-0.259988	-0.259988	-0.306499	-0.337348	-0.321923
ppa_stranded_DN10607_c0_g1_i1	-0.307769	-0.286139	-0.286139	-0.307769	1.21108	-0.307769	-0.286139	-0.307769	1.36533	-0.264509	-0.286139
ppa_stranded_DN10625_c0_g1_i1	-0.239681	-0.180325	0.051744	-0.208151	-0.239681	-0.239681	-0.223916	-0.239681	-0.223916	-0.208151	-0.208151
ppa_stranded_DN10634_c0_g1_i1	-0.164399	-0.160286	-0.166715	-0.169031	-0.166715	-0.164399	-0.166715	-0.169031	-0.166715	-0.164399	-0.169031
ppa_stranded_DN10642_c0_g1_i1	-0.898688	-0.0394726	-0.198445	-0.683136	0.0603887	0.204276	0.396452	0.682284	0.327048	-0.294262	-0.0637956
ppa_stranded_DN10649_c0_g1_i1	-0.221116	-0.219202	-0.220159	-0.219202	0.68341	-0.221116	-0.220159	-0.219202	0.407426	-0.219202	-0.219202
ppa_stranded_DN10655_c0_g1_i1	-0.164399	-0.156174	-0.160286	-0.156174	-0.160286	-0.164399	-0.160286	-0.164399	-0.156174	-0.156174	-0.156174
ppa_stranded_DN10658_c0_g1_i1	-0.385784	-0.385784	-0.404547	-0.423311	-0.278064	1.1533	-0.385784	-0.0295875	-0.278064	-0.385784	-0.423311
ppa_stranded_DN10659_c0_g1_i1	-0.361828	-0.529735	1.32575	2.45718	-0.390762	-0.294465	-0.305112	-0.274396	-0.0452035	-0.0643629	-0.427536
ppa_stranded_DN10663_c0_g1_i1	-0.540033	-0.553935	-0.552455	-0.567836	-0.538554	1.07814	-0.04883	0.909739	-0.420338	-0.540033	-0.567836
ppa_stranded_DN10664_c0_g1_i1	-0.57636	-0.660511	-0.610347	-0.644335	-0.349594	0.619944	0.751516	0.88307	-0.177859	-0.644335	-0.610347
ppa_stranded_DN10665_c0_g1_i1	-0.271632	-0.268852	-0.270242	-0.271632	1.1169	-0.271632	-0.268852	-0.271632	0.819525	-0.271632	-0.270242
ppa_stranded_DN10666_c0_g2_i1	0.415473	0.0826953	-0.235695	-0.159604	0.0697788	-0.384599	0.119888	-0.163252	-0.113414	-0.324912	-0.955608
ppa_stranded_DN10693_c0_g1_i1	-0.238572	-0.220638	-0.220638	-0.238572	0.196516	-0.238572	-0.220638	-0.238572	0.756344	-0.238572	-0.220638
ppa_stranded_DN10695_c0_g1_i1	-0.781951	0.184214	-0.743522	-0.946821	-0.0350771	0.981934	1.32169	0.605708	-0.025363	-0.781951	-0.97398
ppa_stranded_DN106_c0_g2_i1	-0.906312	-0.445074	-0.46846	-0.780594	-0.333788	0.372011	0.374062	0.343689	-0.21824	-0.713975	-0.747284
ppa_stranded_DN10709_c0_g1_i1	-0.208018	-0.200559	-0.204289	-0.208018	-0.073236	-0.200559	-0.200559	-0.208018	-0.204289	-0.200559	-0.204289
ppa_stranded_DN10743_c0_g1_i1	-0.224175	-0.217982	-0.217982	-0.224175	-0.224175	-0.169031	-0.169031	-0.224175	-0.217982	-0.211788	-0.211788
ppa_stranded_DN10760_c0_g1_i1	-0.164399	-0.164399	-0.192736	-0.164399	-0.164399	-0.164399	-0.192736	-0.164399	-0.164399	-0.164399	-0.152499
ppa_stranded_DN10762_c0_g2_i1	-0.164399	-0.164399	-0.166715	-0.164399	-0.166715	-0.169031	-0.160286	-0.169031	-0.164399	-0.164399	-0.169031
ppa_stranded_DN10783_c0_g1_i1	-0.267358	-0.252877	-0.225088	-0.252877	-0.267358	-0.267358	-0.237528	-0.267358	-0.252877	-0.252877	0.771535
ppa_stranded_DN10784_c0_g2_i1	-0.371095	0.0865526	-0.416618	-0.46214	-0.374843	-0.371095	0.0445028	-0.436057	-0.374951	-0.371095	0.928642
ppa_stranded_DN10789_c0_g1_i1	-0.23891	-0.206098	0.906188	-0.23891	-0.23891	-0.206098	-0.206098	-0.23891	-0.23891	-0.23891	-0.206098
ppa_stranded_DN10793_c0_g1_i1	-0.860594	-0.846023	-0.441765	-0.0476801	-0.207759	0.216851	0.21221	0.0200931	-0.164249	-0.846023	-0.376029
ppa_stranded_DN10796_c0_g1_i1	-0.498898	-0.39303	-0.0251103	0.46085	-0.390288	-0.0226417	-0.351858	-0.498898	-0.0239953	-0.39303	0.919683
ppa_stranded_DN10859_c0_g1_i1	-0.689445	-0.689445	-0.738666	-0.689445	-0.157971	1.03008	0.239748	0.780814	-0.433925	-0.689445	-0.684548
ppa_stranded_DN10917_c0_g1_i1	-0.217941	-0.178529	-0.199772	-0.217941	-0.217941	-0.217941	-0.199772	-0.217941	-0.217941	-0.181603	-0.181603
ppa_stranded_DN10943_c0_g1_i1	-0.744642	-0.627262	-0.684003	0.415784	-0.448514	-0.450133	0.353142	-0.258559	0.926194	0.59651	-0.623363
ppa_stranded_DN10949_c0_g1_i1	-0.310514	-0.290551	-0.300532	-0.290551	-0.310514	0.156888	-0.156174	-0.290551	-0.290551	-0.290551	-0.290551
ppa_stranded_DN10952_c0_g1_i1	-0.229861	1.14933	0.630732	-0.222363	-0.229861	-0.222361	-0.222363	-0.222363	-0.229861	-0.229861	-0.222363
ppa_stranded_DN10962_c0_g1_i1	-0.319213	-0.0888101	-0.404223	-0.397823	-0.218075	-0.352094	-0.397823	-0.319213	-0.211248	-0.397823	-0.358518
ppa_stranded_DN10981_c0_g1_i1	-0.164399	0.569159	-0.166715	-0.169031	-0.166715	-0.169031	-0.166715	-0.169031	-0.166715	-0.164399	-0.166715
ppa_stranded_DN11035_c0_g1_i1	-0.450591	-0.489353	-0.469972	-0.489353	-0.312772	0.753344	0.884895	-0.312772	-0.312772	-0.489353	-0.489353
ppa_stranded_DN11045_c0_g1_i1	-0.745597	-0.568006	-0.833095	-0.827881	-0.343773	0.779122	0.676434	0.893628	-0.295818	-0.745597	-0.838308
ppa_stranded_DN11059_c0_g1_i1	-0.221577	-0.201674	-0.22927	-0.236963	-0.22927	-0.236963	-0.221577	-0.236963	-0.221577	-0.221577	-0.236963
ppa_stranded_DN1105_c0_g1_i1	-0.208112	-0.188571	-0.188571	-0.208112	-0.208112	-0.169031	-0.188571	-0.169031	-0.188571	-0.208112	-0.188571
ppa_stranded_DN11075_c0_g1_i1	-0.427362	0.302861	-0.12413	-0.427362	-0.278345	-0.311731	-0.185048	-0.427362	-0.212028	-0.311731	-0.464509
ppa_stranded_DN11082_c0_g1_i1	-0.226082	0.370345	-0.200561	-0.17504	-0.226082	-0.17504	-0.168295	-0.226082	-0.226082	-0.226082	-0.200561
ppa_stranded_DN11087_c0_g1_i1	-0.319624	-0.308131	-0.308131	-0.319624	1.93052	-0.296639	-0.308131	-0.319624	0.980268	-0.296639	-0.308131
ppa_stranded_DN11104_c0_g1_i1	-0.624242	-0.801629	-0.801629	-0.850773	0.301539	1.01139	0.303677	1.01513	0.411418	-0.752485	-0.850773
ppa_stranded_DN11105_c0_g1_i1	-0.29392	-0.259907	-0.276914	-0.29392	1.23781	-0.259907	-0.276914	-0.29392	0.703901	-0.29392	-0.276914
ppa_stranded_DN11159_c0_g1_i1	-0.725604	-0.725604	1.02046	0.883138	-0.0366008	-0.232846	-0.364115	-0.0283211	0.26321	0.101228	-0.73292
ppa_stranded_DN11160_c0_g1_i1	-0.914169	-0.27052	0.400625	0.249246	-0.317374	-0.290328	-0.48872	-0.329488	0.098712	0.502137	0.711944
ppa_stranded_DN11204_c0_g1_i1	0.239204	-0.350732	0.0616101	-0.0725906	-0.0180441	0.296396	0.478674	0.354637	-0.0934379	-0.143978	-1.23887
ppa_stranded_DN11218_c0_g1_i1	-0.277321	2.66286	-0.248132	-0.326932	-0.302126	-0.326932	-0.321129	-0.376969	-0.35195	-0.326932	0.259763
ppa_stranded_DN11226_c0_g1_i1	-0.800282	-0.219618	-0.725826	-0.373414	-0.251137	1.10924	0.607813	0.31185	-0.111913	-0.800282	-0.883232
ppa_stranded_DN11233_c0_g2_i1	-0.223151	-0.223151	-0.160765	-0.169031	-0.196091	-0.169031	-0.169031	-0.169031	-0.160765	-0.223151	-0.169031
ppa_stranded_DN11234_c0_g1_i1	-0.417006	-0.286979	-0.286979	-0.244706	0.187577	-0.106311	-0.153387	-0.294445	-0.244706	-0.329252	-0.244706
ppa_stranded_DN1123_c0_g1_i1	-0.625724	-0.684195	-0.654959	-0.625724	-0.410288	1.09327	0.0589683	0.393329	0.377444	-0.625724	-0.684195
ppa_stranded_DN1124_c0_g1_i1	-0.164399	-0.156174	-0.160286	-0.156174	-0.164399	-0.156174	-0.156174	-0.156174	-0.160286	-0.156174	-0.156174
ppa_stranded_DN11255_c0_g1_i1	-0.572608	-0.134437	1.88666	1.65888	-0.0646049	-0.423078	-0.429041	-0.357475	0.0628051	-0.572608	-0.618184
ppa_stranded_DN11274_c0_g2_i1	-0.287551	-0.156174	1.07367	-0.156174	-0.154336	-0.287551	-0.156174	-0.287551	-0.156174	-0.156174	-0.156174
ppa_stranded_DN11278_c0_g1_i1	-0.211331	1.68772	1.17145	-0.211331	-0.211331	-0.211331	-0.21601	-0.211331	-0.211331	-0.211331	-0.21601
ppa_stranded_DN11279_c0_g1_i1	-0.305714	1.94502	-0.195431	-0.305714	-0.305714	-0.234687	-0.234687	-0.234687	-0.305714	-0.305714	-0.270201
ppa_stranded_DN1127_c0_g1_i1	-0.560223	-0.372073	-0.105606	-0.523559	-0.30877	0.22342	0.0953929	0.315215	-0.158707	-0.560223	-0.680268
ppa_stranded_DN11297_c0_g1_i1	-0.219024	-0.219024	-0.242143	-0.265262	-0.164399	-0.265262	-0.219024	-0.265262	-0.242143	-0.219024	-0.265262
ppa_stranded_DN11324_c0_g1_i1	0.0830523	0.372256	0.712165	0.970181	0.0253617	-0.317407	-0.416942	0.0050371	-0.0381923	0.709422	-0.551766
ppa_stranded_DN11342_c0_g1_i1	1.02814	0.703439	-0.0623266	-0.114393	-0.492338	-0.388697	-0.412657	-0.37665	-0.380271	-0.0457243	-0.390309
ppa_stranded_DN11374_c0_g1_i1	-0.226757	-0.193002	-0.209879	-0.193002	-0.199093	-0.226757	-0.193002	-0.193002	-0.193002	-0.193002	-0.182215
ppa_stranded_DN11375_c0_g1_i1	-0.277567	-0.220263	-0.220263	-0.277567	-0.277567	-0.238449	-0.220263	-0.238449	-0.238449	-0.238449	-0.258008
ppa_stranded_DN1138_c0_g1_i1	-0.22408	-0.22408	-0.198522	-0.172965	-0.198522	-0.172965	-0.170998	-0.172965	-0.198522	-0.172965	-0.172965
ppa_stranded_DN11409_c0_g1_i1	-0.301483	-0.156174	-0.23951	-0.301483	-0.177537	-0.177537	-0.177537	-0.177537	-0.23951	-0.301483	-0.177537
ppa_stranded_DN11422_c0_g1_i1	-0.28252	-0.256363	-0.256363	-0.230206	-0.205363	-0.230206	-0.230206	-0.28252	-0.28252	-0.28252	-0.256363
ppa_stranded_DN1143_c0_g1_i1	-0.386635	0.112852	0.33855	-0.258284	-0.0989265	-0.330125	-0.353317	-0.225034	-0.0395044	-0.40443	-0.40443
ppa_stranded_DN11456_c0_g2_i1	-0.278882	-0.260023	-0.205097	-0.278882	-0.278882	-0.169031	-0.260023	-0.169031	-0.260023	-0.278882	-0.260023
ppa_stranded_DN11484_c1_g1_i1	-0.232309	-0.232309	-0.216012	-0.199715	-0.199715	-0.199715	-0.216012	-0.199715	-0.216012	-0.232309	-0.199715
ppa_stranded_DN11512_c0_g1_i2	-0.308266	-0.308266	-0.289881	-0.299749	-0.280014	-0.299749	-0.299749	-0.299749	-0.289881	-0.308266	-0.299749
ppa_stranded_DN11537_c0_g1_i1	-0.28882	-0.284419	-0.284419	-0.28882	0.532544	-0.28882	-0.284419	-0.280019	0.903636	-0.28882	-0.284419
ppa_stranded_DN11549_c0_g1_i1	-0.31258	-0.275185	-0.275185	-0.31258	0.259456	-0.31258	-0.275185	-0.31258	1.23752	-0.31258	-0.275185
ppa_stranded_DN1154_c0_g1_i1	-0.231109	-0.226498	-0.226498	-0.231109	0.139931	-0.231109	-0.226498	-0.231109	0.654405	-0.231109	-0.226498
ppa_stranded_DN11552_c0_g1_i1	-0.326463	-0.289481	-0.289481	-0.252499	1.29338	-0.326463	-0.252499	-0.326463	1.04051	-0.252499	-0.289481
ppa_stranded_DN11595_c0_g1_i1	-0.169031	-0.271317	-0.220174	-0.271317	-0.164399	-0.169031	-0.169031	-0.169031	-0.164399	-0.169031	-0.271317
ppa_stranded_DN11595_c0_g2_i1	-0.204038	-0.21216	-0.208099	-0.21216	-0.184218	-0.204038	-0.204038	-0.204038	-0.204038	-0.21216	-0.21216
ppa_stranded_DN11603_c0_g1_i1	-0.26505	-0.26505	-0.29962	-0.33419	-0.249295	0.754842	-0.26505	-0.33419	-0.26505	-0.26505	-0.33419
ppa_stranded_DN11604_c0_g1_i1	-0.245902	0.77135	5.72249	-0.245902	-0.251241	-0.236681	-0.220497	-0.245902	-0.245902	-0.245902	-0.245902
ppa_stranded_DN11626_c0_g1_i1	-0.599312	-0.623733	-0.623733	-0.700249	-0.599312	0.636941	0.759938	0.206527	-0.140829	-0.648154	-0.700249
ppa_stranded_DN11630_c0_g2_i1	-0.206062	-0.162602	-0.187547	-0.169031	-0.187547	-0.169031	-0.187547	-0.169031	-0.187547	-0.206062	-0.187547
ppa_stranded_DN11645_c0_g1_i1	-0.492261	0.200737	0.850914	-0.429679	-0.307311	-0.296068	-0.293296	-0.253924	-0.17349	-0.253924	0.316826
ppa_stranded_DN11650_c0_g1_i1	-0.430736	-0.440122	-0.430782	-0.430736	-0.302955	-0.280958	0.640306	-0.430736	-0.340047	-0.430736	-0.430736
ppa_stranded_DN11656_c0_g1_i1	-0.303265	-0.283633	-0.283633	-0.303265	0.886107	-0.264002	-0.283633	-0.303265	0.603103	-0.264002	-0.283633
ppa_stranded_DN11657_c0_g1_i1	-0.220398	-0.220398	-0.219046	-0.217694	-0.217694	-0.217694	-0.217694	-0.217694	-0.219046	-0.217694	-0.217694
ppa_stranded_DN11676_c0_g1_i1	-1.22655	-0.535882	-0.154486	0.713678	-0.392325	0.722256	1.06132	0.469492	-0.142017	0.169611	-0.249942
ppa_stranded_DN11692_c0_g1_i1	-0.35874	-0.412192	-0.0951263	-0.35874	-0.249178	-0.22477	-0.0923342	-0.151416	-0.35874	-0.31412	-0.385466
ppa_stranded_DN11702_c0_g1_i1	-0.191703	-0.191703	-0.180367	-0.169031	-0.169031	-0.169031	-0.180367	-0.169031	-0.169031	-0.169031	-0.169031
ppa_stranded_DN11705_c0_g1_i1	-0.473281	-0.473281	-0.398564	-0.323846	-0.304034	-0.304034	-0.12084	-0.304034	-0.31394	-0.323846	-0.323846
ppa_stranded_DN11726_c0_g2_i1	-0.671956	-0.670202	-0.668054	0.653767	-0.275429	-0.382619	-0.285397	-0.289793	0.503305	0.749327	-0.670202
ppa_stranded_DN11730_c0_g1_i1	-0.359169	-0.312074	3.02113	-0.359169	0.129294	-0.359169	-0.26498	-0.359169	-0.359169	-0.359169	-0.359169
ppa_stranded_DN11759_c0_g1_i1	-0.530644	-0.173741	-0.824636	-0.80913	-0.264811	0.599775	0.460927	0.616036	-0.114127	-0.530644	-0.80913
ppa_stranded_DN11767_c0_g1_i1	-0.757188	-0.700859	-0.729023	-0.700859	-0.355556	1.01628	1.00792	1.25754	0.0289381	-0.757188	-0.757188
ppa_stranded_DN11768_c0_g1_i1	-0.314626	-0.286638	-0.213841	-0.258651	-0.175359	-0.258651	-0.213841	-0.258651	-0.286638	-0.258651	-0.258651
ppa_stranded_DN11778_c0_g1_i1	-0.268316	-0.334418	-0.301367	-0.334418	-0.268316	-0.268316	-0.334418	-0.33611	-0.301367	-0.334418	-0.335264
ppa_stranded_DN11790_c0_g2_i1	-0.248998	3.19891	-0.0113318	-0.276823	-0.248998	-0.171348	-0.248998	-0.248998	-0.248998	-0.276823	-0.276823
ppa_stranded_DN11803_c0_g1_i1	-0.246678	-0.21695	-0.231814	-0.21695	-0.21695	-0.246678	-0.186562	-0.246678	-0.21695	-0.21695	-0.21695
ppa_stranded_DN11840_c0_g1_i1	-0.320846	-0.256772	-0.188254	-0.320846	0.293605	-0.320846	-0.192698	-0.320846	1.7235	-0.320846	-0.256772
ppa_stranded_DN11842_c0_g1_i1	-1.29822	0.318857	-0.223289	0.417438	0.231084	0.121204	0.0124688	0.247854	0.0231278	0.25825	-0.678714
ppa_stranded_DN11853_c0_g1_i1	-0.915481	-0.389671	0.208133	-0.210928	-0.0303634	0.0520642	0.0826605	0.513462	0.147999	-0.778389	-0.915481
ppa_stranded_DN11863_c0_g2_i1	-0.302076	-0.224112	-0.263094	-0.224112	1.18159	-0.302076	-0.263094	-0.302076	1.2871	-0.224112	-0.224112
ppa_stranded_DN11865_c0_g1_i1	-0.279171	-0.237347	-0.182276	-0.195522	-0.195522	-0.195522	-0.237347	-0.195522	-0.237347	-0.195522	-0.195522
ppa_stranded_DN11884_c0_g1_i1	-0.767033	-0.767033	-0.0680029	-0.521837	-0.283303	0.842355	0.828007	0.785272	-0.218972	-0.767033	-0.908493
ppa_stranded_DN11895_c0_g1_i1	-0.218255	-0.182018	-0.182018	-0.218255	-0.218255	-0.207861	-0.207861	-0.218255	-0.218255	-0.218255	-0.213058
ppa_stranded_DN11895_c0_g2_i1	-1.3167	0.417585	0.305618	0.304082	-0.0651388	-0.107618	-0.158848	-0.16788	0.00846922	-0.147357	-0.54566
ppa_stranded_DN11896_c0_g1_i1	-0.551653	-0.00954042	-0.0485798	-0.551653	-0.0357648	0.325716	0.0312068	0.290932	-0.00490498	-0.551653	-0.642357
ppa_stranded_DN1189_c0_g1_i1	-0.371538	1.72395	-0.353873	-0.371538	-0.371538	-0.223586	-0.213559	-0.336207	-0.170533	-0.336207	-0.353873
ppa_stranded_DN11907_c0_g2_i1	-0.410775	-0.453642	-0.432208	-0.453642	0.214768	-0.280094	-0.345435	-0.280094	0.918998	-0.410775	-0.453642
ppa_stranded_DN11908_c0_g1_i1	-0.335322	-0.333391	-0.333391	-0.335322	1.87603	-0.335322	-0.333391	-0.335322	2.0574	-0.335322	-0.333391
ppa_stranded_DN11917_c0_g1_i1	-0.318297	-0.254922	-0.177841	-0.191547	-0.318297	-0.191547	-0.164136	-0.318297	-0.191547	-0.318297	-0.254922
ppa_stranded_DN11925_c0_g1_i1	-0.17565	-0.17234	-0.162602	-0.17565	-0.17565	-0.169031	-0.17234	-0.169031	-0.17565	-0.17565	-0.17234
ppa_stranded_DN11935_c0_g1_i1	-0.724638	-0.117694	-0.488897	-0.316061	0.480084	0.628195	-0.359097	0.304055	0.410101	-0.19368	-0.665461
ppa_stranded_DN11942_c0_g1_i1	-0.169031	-0.184324	-0.176678	-0.184324	-0.166715	-0.169031	-0.176678	-0.169031	-0.176678	-0.184324	-0.184324
ppa_stranded_DN11956_c0_g1_i1	-0.215645	0.821361	1.04927	-0.215645	-0.215645	-0.215645	-0.196534	-0.215645	-0.215645	-0.215645	-0.20609
ppa_stranded_DN11968_c0_g1_i1	-0.346726	-0.208576	-0.272123	-0.346726	0.639236	-0.19752	-0.19752	-0.346726	0.733313	-0.19752	-0.272123
ppa_stranded_DN11987_c0_g1_i1	-0.680013	-0.749112	0.307257	-0.728296	0.242616	0.808426	0.716952	0.267538	0.166909	-0.728296	-0.769927
ppa_stranded_DN11994_c0_g1_i1	-0.646137	-0.646137	-0.127286	-0.484854	-0.133138	-0.301806	-0.241948	-0.235735	0.689063	1.12175	-0.512677
ppa_stranded_DN1205_c0_g1_i1	-0.446324	0.277645	1.44028	0.103001	-0.290544	-0.401826	-0.403176	-0.381467	-0.190277	-0.446324	0.811013
ppa_stranded_DN12065_c0_g1_i1	-0.8964	-0.196916	-0.684149	-0.355829	0.062356	0.0660956	0.126609	-0.276388	-0.0617728	-0.0656864	-0.88852
ppa_stranded_DN12071_c0_g1_i1	-0.22763	4.275	-0.255861	-0.251613	-0.251102	-0.251613	-0.251613	-0.251613	-0.251613	-0.251613	-0.251613
ppa_stranded_DN12098_c0_g1_i1	-0.275644	-0.222337	-0.222337	-0.275644	0.189363	-0.275644	-0.222337	-0.275644	0.258976	-0.275644	-0.222337
ppa_stranded_DN12102_c0_g1_i1	-0.255341	-0.255341	-0.272682	-0.290023	-0.248287	-0.255341	-0.255341	-0.248287	-0.251814	-0.255341	-0.290023
ppa_stranded_DN12108_c0_g1_i1	-0.684635	-0.595964	0.169147	0.0737234	-0.513597	0.822206	0.450258	1.27149	-0.340886	-0.684635	-0.645479
ppa_stranded_DN12139_c0_g2_i1	-0.169031	-0.411122	-0.290076	-0.411122	-0.166715	-0.169031	-0.164399	-0.164399	-0.166715	-0.411122	-0.411122
ppa_stranded_DN12159_c0_g1_i1	-0.24145	-0.238898	4.28337	0.0266713	-0.236346	-0.236346	-0.238898	-0.236346	-0.238898	-0.24145	-0.236346
ppa_stranded_DN12196_c0_g1_i1	-1.40367	-0.105661	-0.587753	-0.534062	-0.342221	0.442831	0.190926	0.559301	-0.452429	-0.347719	0.141566
ppa_stranded_DN12199_c0_g1_i1	-0.427748	-0.418001	-0.375238	-0.427748	-0.384984	0.431817	0.169009	0.606646	-0.408255	-0.427748	-0.418001
ppa_stranded_DN12249_c0_g1_i1	-0.400273	-0.398911	-0.409913	-0.397549	-0.400273	-0.397549	-0.398911	0.0251202	0.0196959	-0.400273	-0.409913
ppa_stranded_DN12276_c0_g1_i1	-0.768396	-0.284446	-0.817961	-0.738083	-0.265498	0.524047	0.695225	0.804653	-0.501593	-0.768396	-0.753318
ppa_stranded_DN12283_c0_g1_i1	-0.164399	-0.156174	-0.160286	-0.156174	-0.164399	-0.164399	-0.160286	-0.164399	-0.156174	-0.156174	-0.156174
ppa_stranded_DN12322_c0_g1_i1	-0.327647	-0.900369	-0.77789	0.0260699	-0.694851	0.36194	1.0585	0.787797	-0.680874	-0.015449	-1.01731
ppa_stranded_DN1234_c0_g1_i1	-0.330586	-0.355574	-0.34308	-0.355574	-0.187037	-0.187037	-0.0750277	-0.330586	-0.330586	-0.330586	-0.355574
ppa_stranded_DN12351_c0_g1_i1	-0.383467	-0.314358	-0.314358	-0.245248	-0.383467	-0.212642	0.219199	-0.212642	-0.245248	-0.245248	-0.314358
ppa_stranded_DN12359_c0_g2_i1	-0.312712	-0.404794	-0.358753	-0.261578	-0.261578	-0.312712	-0.261578	-0.261578	0.255593	-0.312712	-0.404794
ppa_stranded_DN12368_c0_g1_i1	-0.169031	-0.161848	-0.170114	-0.169031	-0.169031	-0.169031	-0.169031	-0.169031	-0.170114	-0.171198	-0.169031
ppa_stranded_DN12373_c0_g1_i1	-0.184356	-0.200653	-0.174378	-0.21695	-0.174378	-0.184356	-0.184356	-0.184356	-0.200653	-0.21695	-0.21695
ppa_stranded_DN12374_c0_g1_i1	-0.93916	-0.516518	-0.383671	-0.444533	0.139938	0.418493	0.215991	0.128879	0.242819	-0.0632619	-0.797012
ppa_stranded_DN12378_c0_g1_i1	-0.48952	-0.48952	-0.436574	-0.355707	-0.355707	0.477516	-0.116042	0.0470164	-0.355707	-0.383627	-0.383627
ppa_stranded_DN12388_c0_g2_i1	-0.293818	2.65038	1.60232	-0.321588	-0.330074	-0.321588	-0.330074	-0.321588	-0.330074	-0.321588	-0.293818
ppa_stranded_DN12410_c0_g1_i1	-0.722637	-0.0796004	0.483685	-0.722637	-0.229387	-0.306419	-0.139389	-0.390788	-0.0271884	0.558112	0.760835
ppa_stranded_DN12425_c0_g1_i1	-0.636609	-0.596401	-0.616505	-0.596401	0.580133	0.540758	0.327194	-0.324736	0.382229	-0.596401	-0.616505
ppa_stranded_DN12432_c0_g1_i1	-0.37114	0.269599	0.685994	0.0166262	-0.457689	-0.376913	-0.348218	-0.334767	-0.282279	-0.37114	-0.229443
ppa_stranded_DN12438_c0_g2_i1	-0.295298	-0.292047	-0.292047	-0.288797	-0.295298	-0.288797	-0.288797	-0.288797	-0.249294	-0.295298	-0.292047
ppa_stranded_DN12462_c0_g1_i1	-0.297661	-0.253857	-0.298558	-0.297661	-0.210053	-0.299456	-0.297661	-0.299456	-0.253857	-0.297661	-0.299456
ppa_stranded_DN12463_c0_g1_i1	-0.916789	-0.522719	-0.56333	-0.62957	-0.348318	0.958096	0.749288	0.93321	0.0642283	-0.681725	-0.89606
ppa_stranded_DN12486_c0_g1_i1	-0.164399	-0.156174	-0.160286	-0.156174	-0.164399	-0.164399	-0.156174	-0.164399	-0.160286	-0.156174	-0.156174
ppa_stranded_DN12494_c0_g1_i1	-0.921169	-0.698894	-0.873543	0.101886	-0.148618	0.726175	0.263482	0.549468	-0.00046805	-0.316793	-0.4503
ppa_stranded_DN12495_c0_g2_i1	-0.517481	-0.349139	-0.412169	-0.475198	-0.475198	-0.142693	0.425266	0.229663	-0.0859075	-0.475198	-0.475198
ppa_stranded_DN12499_c0_g2_i1	-0.327392	-0.367012	1.99134	-0.367012	-0.284703	-0.242014	-0.284703	-0.242014	-0.242014	-0.327392	-0.367012
ppa_stranded_DN12509_c0_g1_i1	-0.453792	-0.496528	-0.47516	0.175265	-0.375571	-0.347833	-0.220248	-0.27303	0.0337731	0.406477	-0.496528
ppa_stranded_DN12512_c0_g1_i1	-0.366028	2.04051	2.63921	-0.172954	-0.239753	-0.339747	-0.3076	-0.366028	-0.352888	-0.339747	-0.339747
ppa_stranded_DN12542_c0_g1_i1	-0.169031	-0.166839	-0.18407	-0.169031	-0.18407	-0.169031	-0.169031	-0.169031	-0.18407	-0.199108	-0.169031
ppa_stranded_DN12579_c0_g1_i1	-0.245596	-0.240315	-0.240315	-0.245596	0.454718	-0.245596	-0.240315	-0.245596	-0.195605	-0.245596	-0.240315
ppa_stranded_DN12586_c0_g1_i1	-0.427507	-0.427507	-0.258284	-0.29342	-0.29342	-0.223148	-0.29342	-0.223148	-0.29342	-0.29342	-0.29342
ppa_stranded_DN12589_c0_g1_i1	0.0863267	-0.884796	-0.345931	-0.870168	-0.480357	0.436352	1.34346	0.557852	-0.605325	-0.552507	-0.0388921
ppa_stranded_DN12597_c0_g1_i1	-0.283114	-0.226072	-0.226072	-0.283114	-0.283114	-0.169031	-0.162602	-0.283114	-0.283114	-0.283114	-0.226072
ppa_stranded_DN125_c0_g1_i1	0.178475	0.991654	0.0145255	0.074167	0.671909	-0.401094	0.0786992	-0.572079	-0.540392	-0.183321	-0.777366
ppa_stranded_DN12609_c0_g1_i1	-0.847228	-0.155692	-0.611248	-0.0519227	-0.57673	0.55125	0.693892	0.731449	-0.272621	-0.792156	-0.819692
ppa_stranded_DN12629_c0_g1_i1	-0.375158	-0.334408	-0.334408	-0.375158	1.49864	-0.319177	-0.285071	-0.375158	1.46337	-0.293659	-0.334408
ppa_stranded_DN12634_c0_g1_i1	-0.414697	-0.425121	-0.419909	-0.425121	-0.414697	0.395455	-0.0068735	0.795463	-0.419909	-0.425121	-0.425121
ppa_stranded_DN12643_c0_g1_i1	-0.596421	-0.556598	-0.47377	-0.390941	-0.216662	0.0872375	0.285369	0.221722	-0.0173021	-0.556598	-0.57651
ppa_stranded_DN12660_c0_g1_i1	-0.620234	-0.643575	-0.611696	-0.556475	-0.518771	0.579682	0.623433	0.443824	-0.383729	-0.620234	-0.588355
ppa_stranded_DN12686_c0_g2_i1	-0.274946	0.46238	-0.288895	-0.274946	-0.302844	-0.274946	-0.288895	-0.302844	-0.288895	-0.274946	-0.230843
ppa_stranded_DN12698_c0_g2_i1	-0.210133	2.67014	-0.226178	-0.242223	-0.210133	-0.242223	-0.226178	-0.242223	-0.226178	-0.210133	-0.242223
ppa_stranded_DN12704_c0_g1_i1	-0.156174	-0.156174	-0.162602	-0.156174	-0.162602	-0.169031	-0.162602	-0.169031	-0.162602	-0.156174	-0.156174
ppa_stranded_DN12710_c0_g1_i1	0.00676011	1.1107	-0.13707	-0.704693	-0.575663	0.135284	0.264344	-0.157041	-0.453393	-0.498018	1.01529
ppa_stranded_DN12711_c0_g1_i1	-0.264184	-0.210088	-0.264093	-0.264184	1.97765	-0.264184	-0.264093	-0.264184	0.9079	-0.264184	-0.264093
ppa_stranded_DN12744_c0_g1_i1	-0.19163	-0.191316	-0.191316	-0.19163	0.619229	-0.191002	-0.191316	-0.19163	-0.173588	-0.19163	-0.191316
ppa_stranded_DN12782_c0_g1_i1	-0.284833	-0.226932	-0.226932	-0.284833	0.587677	-0.169031	-0.169031	-0.284833	0.29135	-0.284833	-0.226932
ppa_stranded_DN12787_c0_g1_i1	-0.61681	-0.553081	0.337121	-0.489351	-0.329725	0.676381	0.248246	0.192656	-0.277038	-0.61681	-0.61681
ppa_stranded_DN12790_c0_g1_i1	-0.405679	-0.383611	-0.383611	-0.361543	-0.322659	0.811613	-0.383611	-0.239638	-0.361543	-0.405679	-0.383611
ppa_stranded_DN12799_c0_g1_i1	-0.331201	-0.411472	-0.371337	-0.411472	-0.331201	-0.292432	-0.331201	-0.292432	-0.371337	-0.331201	-0.411472
ppa_stranded_DN12804_c0_g1_i1	-0.922555	0.431107	-0.191597	0.86771	-0.305373	-0.577643	-0.353392	-0.575944	-0.0945026	0.510867	-0.520245
ppa_stranded_DN12806_c0_g1_i1	-0.226312	-0.223316	-0.224814	-0.223316	-0.226312	-0.226312	-0.224814	-0.223316	-0.164002	-0.223316	-0.223316
ppa_stranded_DN12809_c0_g1_i1	-0.290801	-0.269851	-0.280326	-0.269851	-0.290801	-0.262134	-0.280326	-0.269851	-0.269851	-0.269851	-0.269851
ppa_stranded_DN12813_c0_g2_i1	-0.251184	-0.251184	-0.31435	-0.377515	-0.185337	-0.185337	-0.251184	-0.185337	-0.218261	-0.251184	-0.377515
ppa_stranded_DN12818_c0_g1_i1	-0.355242	-0.303589	-0.285182	-0.266776	-0.266776	-0.226998	-0.253845	-0.256678	-0.195367	-0.266776	2.37938
ppa_stranded_DN1281_c0_g1_i1	-0.462853	-0.432746	-0.325588	-0.462853	0.0911958	0.841992	-0.248538	-0.248538	-0.402639	-0.462853	-0.432746
ppa_stranded_DN12820_c0_g1_i1	-0.292917	-0.232058	-0.232058	-0.292917	-0.230974	-0.169031	-0.171198	-0.171198	-0.171198	-0.292917	-0.232058
ppa_stranded_DN12821_c0_g1_i1	-0.257077	-0.230525	-0.230525	-0.257077	-0.186502	-0.257077	-0.230525	-0.257077	1.92258	-0.257077	-0.230525
ppa_stranded_DN12828_c0_g1_i1	-0.208786	-0.188908	-0.188908	-0.208786	-0.162602	-0.208786	-0.188908	-0.208786	-0.188908	-0.208786	-0.188908
ppa_stranded_DN12845_c0_g1_i1	-0.304921	-0.271792	-0.271792	-0.304921	1.22497	-0.304921	-0.238664	-0.304921	1.45706	-0.304921	-0.271792
ppa_stranded_DN12890_c0_g1_i1	-0.217669	0.169046	0.492556	-0.217669	-0.217669	-0.217669	-0.202253	-0.186837	-0.217669	-0.217669	-0.202253
ppa_stranded_DN12927_c0_g1_i2	-0.233769	-0.236266	-0.235017	-0.236266	-0.233769	-0.233769	-0.226126	-0.233769	-0.233769	-0.236266	-0.236266
ppa_stranded_DN12936_c0_g1_i1	-0.423018	0.546066	-0.406747	-0.320041	-0.294438	-0.261487	-0.280954	-0.363186	-0.119545	-0.320041	-0.150451
ppa_stranded_DN12937_c0_g1_i1	-0.690059	-0.36354	-0.551727	-0.690059	-0.195048	0.855293	0.665664	0.418056	-0.237277	-0.690059	-0.711478
ppa_stranded_DN12957_c0_g1_i1	-0.892168	-0.78593	-0.772811	-0.590957	-0.0242141	-0.388859	0.00838618	-0.165239	1.12383	1.22237	-0.78593
ppa_stranded_DN1296_c0_g1_i1	0.556257	0.314509	-0.489841	-0.432481	-0.261014	-0.26061	-0.0720929	0.124463	-0.274218	0.12194	0.048261
ppa_stranded_DN12979_c0_g1_i1	-0.83601	0.256725	0.112515	-0.225329	-0.160879	0.0214335	-0.127157	-0.167491	0.270088	-0.559991	-0.17621
ppa_stranded_DN13009_c0_g1_i1	-0.203321	0.426325	-0.0138432	-0.174943	-0.504429	-0.608422	-0.707622	-0.731619	-0.482703	0.184237	2.3021
ppa_stranded_DN13023_c0_g1_i1	-0.649179	-0.689079	-0.296029	-0.0721877	-0.29483	-0.439807	-0.410223	-0.261457	0.368241	1.10862	-0.614015
ppa_stranded_DN13043_c0_g1_i1	-0.256463	-0.215752	-0.212541	-0.20933	-0.256463	-0.20933	-0.215752	-0.215752	-0.215752	-0.215752	-0.215752
ppa_stranded_DN13057_c0_g1_i1	-0.164399	-0.164399	-0.166715	-0.169031	-0.166715	-0.169031	-0.164399	-0.169031	-0.164399	-0.164399	-0.169031
ppa_stranded_DN13069_c0_g1_i1	-0.43145	-0.43145	-0.43766	-0.44387	-0.432303	0.0971884	2.26032	0.543404	-0.43766	-0.43145	-0.44387
ppa_stranded_DN13087_c0_g1_i1	-0.205661	4.44548	-0.187346	-0.205661	-0.205661	-0.205661	-0.187346	-0.169031	-0.205661	-0.205661	-0.187346
ppa_stranded_DN13111_c0_g1_i1	-0.219192	-0.245371	-0.232282	-0.245371	-0.219192	-0.219192	-0.219192	-0.219192	-0.219192	-0.219192	-0.245371
ppa_stranded_DN13139_c0_g1_i1	-0.180299	-0.174665	-0.162602	-0.180299	-0.180299	-0.180299	-0.174665	-0.169031	-0.174665	-0.169031	-0.174665
ppa_stranded_DN1314_c0_g1_i1	-0.262674	-0.21794	-0.22471	-0.186746	-0.255904	-0.249134	-0.249134	-0.262674	-0.249134	-0.249134	-0.255904
ppa_stranded_DN13179_c0_g1_i1	-0.430088	-0.276229	-0.428358	-0.430088	-0.0190988	-0.18593	-0.276229	-0.276229	-0.351429	-0.426629	-0.428358
ppa_stranded_DN13184_c0_g1_i1	-0.796957	-0.710135	-0.467998	-0.710135	-0.543413	1.00653	0.689388	0.793352	-0.442133	-0.717686	-0.717686
ppa_stranded_DN13413_c0_g1_i1	-0.415401	-0.423821	-0.423821	-0.415401	-0.415401	0.187464	0.184857	-0.116624	-0.369438	-0.415401	-0.423821
ppa_stranded_DN13468_c0_g1_i1	-0.406112	-0.372595	-0.346543	-0.339078	1.02543	-0.406112	-0.345309	-0.339078	1.9989	-0.339078	-0.372595
ppa_stranded_DN13483_c0_g1_i1	-0.656706	-0.526234	-0.719554	-0.527553	-0.263121	0.51989	0.332347	0.120445	-0.404959	-0.62974	-0.441743
ppa_stranded_DN13488_c0_g1_i1	-0.347866	2.08508	4.1269	-0.242831	-0.266341	-0.316866	-0.332366	-0.347866	-0.347866	-0.316866	-0.332366
ppa_stranded_DN13490_c0_g1_i1	1.6696	0.675555	-0.331085	-0.352823	-0.363109	-0.373396	-0.363109	-0.373396	-0.352823	-0.352823	-0.352823
ppa_stranded_DN13519_c0_g2_i1	-0.17459	3.20364	-0.17181	-0.169031	-0.17181	-0.169031	-0.17181	-0.169031	-0.17181	-0.17459	-0.169031
ppa_stranded_DN13521_c0_g2_i1	-0.287513	-0.306577	-0.297045	-0.306577	-0.286368	-0.285223	0.533007	-0.285223	-0.285223	-0.306577	-0.306577
ppa_stranded_DN13552_c0_g2_i1	-0.327488	0.669928	0.576703	-0.290743	-0.258792	-0.591415	-0.337966	-0.451862	0.142254	-0.234612	-0.529101
ppa_stranded_DN13569_c0_g1_i1	-0.839833	-0.238902	-0.50094	-0.678255	-0.301061	0.832129	0.452294	1.23356	-0.215704	-0.904099	-0.839833
ppa_stranded_DN13594_c0_g1_i1	-0.233687	-0.233687	-0.20491	-0.176134	-0.20491	-0.176134	-0.169031	-0.176134	-0.20491	-0.176134	-0.176134
ppa_stranded_DN13607_c0_g1_i1	-0.286538	1.93915	-0.263732	-0.240927	-0.260156	-0.240927	-0.240927	-0.240927	-0.263732	-0.286538	-0.166161
ppa_stranded_DN13613_c0_g1_i1	-0.164399	-0.166715	-0.166715	-0.164399	-0.164399	-0.164399	-0.166715	-0.164399	-0.164399	-0.164399	-0.161904
ppa_stranded_DN13630_c0_g2_i1	-0.429715	-0.386873	-0.32807	-0.344031	0.202085	-0.312108	-0.32807	-0.344031	-0.32807	-0.344031	-0.344031
ppa_stranded_DN13657_c0_g1_i1	-0.195481	3.4778	-0.237672	-0.263089	-0.237672	-0.263089	-0.237672	-0.263089	-0.237672	-0.212255	-0.263089
ppa_stranded_DN13688_c0_g1_i1	-0.388308	-0.388308	-0.380391	-0.372474	-0.364878	-0.364878	0.00375182	0.992965	-0.368676	-0.388308	-0.372474
ppa_stranded_DN13692_c0_g1_i1	-0.218535	-0.193783	-0.193783	-0.218535	-0.162602	-0.218535	-0.193783	-0.218535	-0.162602	-0.218535	-0.193783
ppa_stranded_DN1369_c0_g1_i1	-0.2389	-0.754809	-0.748039	-0.829919	-0.602854	1.06949	0.856724	1.13264	-0.441873	-0.702591	-0.740542
ppa_stranded_DN13711_c0_g2_i1	-0.293112	-0.265033	-0.279072	-0.265033	-0.279072	-0.265033	-0.279072	-0.265033	-0.265033	-0.265033	-0.265033
ppa_stranded_DN13733_c0_g1_i1	-0.234059	-0.275355	-0.254707	-0.275355	-0.225435	-0.234059	-0.225435	-0.234059	-0.254707	-0.275355	-0.275355
ppa_stranded_DN13777_c0_g1_i1	-0.430718	-0.356162	0.874827	-0.312498	-0.415272	-0.293536	-0.315022	-0.195057	-0.136827	-0.312498	-0.399825
ppa_stranded_DN13858_c0_g1_i1	-0.334981	-0.343511	-0.343511	-0.334981	-0.334981	-0.263063	-0.263063	-0.127614	-0.343511	-0.334981	-0.334981
ppa_stranded_DN13896_c0_g1_i1	0.160383	0.155212	-0.0390664	0.0426019	-0.184816	-0.649545	-0.023754	-0.341885	0.471803	0.0477862	-0.290091
ppa_stranded_DN13972_c0_g1_i1	-0.281575	-0.281575	-0.285455	-0.281575	0.675311	-0.289334	-0.285455	-0.289334	1.24824	-0.281575	-0.281575
ppa_stranded_DN13986_c0_g1_i1	-0.817445	-0.692682	-0.255618	-0.500598	-0.268067	0.345309	0.422263	0.377017	-0.259271	0.340161	-0.847702
ppa_stranded_DN14056_c0_g1_i1	-0.66213	-0.66213	0.0917133	0.881756	-0.102142	-0.295404	-0.341062	-0.226386	-0.0928527	0.812201	-0.734513
ppa_stranded_DN1408_c0_g1_i1	-0.311697	-0.241835	-0.296899	-0.282102	-0.311697	-0.311697	-0.241835	-0.282102	-0.296899	-0.282102	-0.201569
ppa_stranded_DN14235_c0_g1_i1	-0.333674	-0.296596	-0.296596	-0.333674	1.21994	-0.259518	-0.259518	-0.333674	1.70226	-0.333674	-0.296596
ppa_stranded_DN14249_c0_g1_i1	-0.221629	-0.209024	-0.209024	-0.196418	-0.196418	-0.196418	-0.196418	-0.177933	-0.209024	-0.196418	-0.196418
ppa_stranded_DN14273_c0_g1_i2	-0.357839	-0.330489	-0.348701	-0.330489	-0.283126	-0.339563	-0.307584	-0.339563	-0.344164	-0.339563	-0.339563
ppa_stranded_DN14276_c0_g1_i1	-0.302189	-0.266572	-0.266572	-0.302189	-0.193565	-0.230955	-0.266572	-0.230955	0.870598	-0.302189	-0.266572
ppa_stranded_DN14294_c0_g2_i1	-0.787599	-0.833749	-0.573624	-0.787599	-0.144079	0.413271	0.642139	0.63983	-0.137731	-0.787599	-0.787599
ppa_stranded_DN14329_c0_g1_i1	-0.309565	3.07667	-0.286533	-0.263502	-0.284637	-0.263502	-0.263502	-0.309565	-0.259709	-0.263502	-0.263502
ppa_stranded_DN14344_c0_g1_i1	-0.414216	0.980102	0.153334	-0.331906	-0.331906	-0.331906	-0.260754	0.144832	-0.193454	-0.331906	-0.680578
ppa_stranded_DN143_c0_g1_i1	-0.621263	-0.590557	-0.731157	0.163562	0.038355	0.163177	0.0568535	-0.0612665	0.054653	-0.55985	-0.621263
ppa_stranded_DN14401_c0_g2_i1	-0.490512	-0.490512	-0.182489	-0.311608	-0.375534	-0.173543	-0.153236	0.355373	-0.491987	0.111585	-0.331589
ppa_stranded_DN14403_c0_g2_i1	-0.219656	-0.156174	-0.187915	-0.156174	-0.219656	-0.219656	-0.187915	-0.219656	-0.187915	-0.156174	-0.154336
ppa_stranded_DN14421_c0_g2_i1	-0.275224	-0.279758	-0.222128	-0.284292	-0.275224	-0.169031	-0.275224	-0.169031	-0.279758	-0.284292	-0.284292
ppa_stranded_DN14475_c0_g1_i1	-0.194864	-0.208352	-0.223414	-0.208352	-0.208352	-0.208352	-0.223414	-0.208352	-0.208352	-0.194864	0.0284116
ppa_stranded_DN14499_c0_g2_i1	-0.307191	-0.307191	-0.304084	-0.300976	-0.291571	-0.282166	-0.282166	-0.300976	-0.300976	-0.300976	-0.300976
ppa_stranded_DN14522_c0_g1_i1	-0.382972	2.06934	0.992216	0.0565702	-0.37777	-0.624945	-0.691325	-0.796416	-0.632111	0.0540157	1.04008
ppa_stranded_DN14525_c0_g2_i1	-0.333866	-0.414604	-0.370406	-0.495343	-0.333866	-0.245468	-0.245468	0.185365	-0.128539	-0.495343	-0.495343
ppa_stranded_DN14537_c0_g2_i1	-0.156448	-0.156174	-0.16274	-0.156448	-0.169031	-0.169031	-0.16274	-0.169031	-0.16274	-0.156448	-0.156448
ppa_stranded_DN14579_c0_g1_i1	-0.717286	-0.595588	-0.728061	-0.738836	-0.240748	0.709504	1.21717	0.798774	-0.418567	-0.717286	-0.717286
ppa_stranded_DN1467_c0_g1_i1	-0.58193	-0.73279	-0.117891	-0.552658	0.356169	0.582295	-0.0811758	0.198825	-0.205294	-0.63471	-0.722991
ppa_stranded_DN14685_c0_g1_i1	-0.661369	0.566211	0.282997	-0.483283	-0.50224	-0.00399952	0.380773	0.402457	-0.256389	-0.404004	-0.554304
ppa_stranded_DN14711_c0_g1_i1	-0.590037	-0.658737	-0.661581	-0.658737	-0.314131	1.09533	0.935162	0.811165	-0.457686	-0.658737	-0.664426
ppa_stranded_DN14765_c0_g1_i1	-0.343387	-0.331012	-0.331012	-0.343387	1.95698	-0.318637	-0.318637	-0.343387	2.09129	-0.343387	-0.331012
ppa_stranded_DN14779_c0_g1_i1	-0.206091	-0.156219	-0.181178	-0.156265	-0.206091	-0.156265	-0.181178	-0.206091	-0.156265	-0.156265	-0.156265
ppa_stranded_DN14837_c0_g1_i1	-0.313606	1.21758	-0.286823	-0.313606	-0.313606	-0.313606	-0.282277	-0.313606	-0.318152	-0.313606	-0.313606
ppa_stranded_DN14844_c0_g1_i1	-0.164399	-0.156174	-0.160286	-0.156174	-0.164399	-0.164399	-0.160286	-0.156174	-0.156174	-0.156174	-0.156174
ppa_stranded_DN14846_c0_g1_i1	-0.498236	-0.506322	-0.450717	-0.422689	-0.4499	1.42009	-0.437602	2.00905	-0.49966	-0.472539	-0.526642
ppa_stranded_DN14851_c0_g1_i1	-0.776369	-0.82634	-0.780637	-0.684963	0.00863895	1.0572	0.643124	1.23312	0.33396	-0.776369	-0.876312
ppa_stranded_DN14854_c0_g1_i1	-0.482478	-0.312622	-0.39755	-0.482478	-0.482478	0.119375	0.695749	-0.312622	-0.39755	-0.482478	-0.482947
ppa_stranded_DN14881_c0_g1_i1	-0.47156	-0.44234	-0.436866	-0.535481	-0.42987	0.568295	-0.388014	1.22835	-0.47156	-0.416929	-0.416929
ppa_stranded_DN14894_c0_g1_i1	-1.01064	-0.496097	-0.803105	-0.928174	-0.164402	0.495259	0.290589	0.438537	-0.0443829	-0.484399	-0.0241317
ppa_stranded_DN14934_c0_g1_i1	-0.429972	-0.124289	-0.0385506	-0.396	-0.207422	-0.157911	-0.271534	-0.193989	0.0823349	-0.355647	-0.11895
ppa_stranded_DN14962_c0_g1_i1	-1.06773	-0.0650346	-0.112265	-0.52389	-0.508073	0.578321	0.951202	0.637696	-0.10595	-0.404288	-0.422246
ppa_stranded_DN14977_c0_g2_i1	-0.632784	-0.632784	-0.592005	-0.632784	-0.0917064	0.809459	0.742538	1.31794	-0.551225	-0.632784	-0.66882
ppa_stranded_DN15018_c0_g1_i1	-0.543414	-0.370406	-0.723041	-0.680013	-0.543414	0.656037	0.475465	0.337726	0.20224	-0.680013	-0.0230079
ppa_stranded_DN15046_c0_g1_i1	-0.91473	-0.681328	-0.744255	-0.374823	-0.420794	0.517348	1.24655	0.778897	-0.239474	-0.91473	-0.911492
ppa_stranded_DN15079_c0_g1_i1	-0.62338	-0.864214	-0.389584	-0.415051	-0.19658	0.224538	0.397815	0.266968	0.0451478	-0.62338	-0.62338
ppa_stranded_DN15094_c0_g2_i1	-0.279346	-0.362724	-0.321035	-0.362724	-0.253358	0.466988	-0.227371	-0.227371	-0.279346	-0.279346	-0.362724
ppa_stranded_DN15116_c0_g1_i1	-0.164399	-0.156174	-0.160286	-0.156174	-0.164399	-0.164399	-0.160286	-0.156174	-0.154336	-0.156174	-0.156174
ppa_stranded_DN15126_c0_g1_i1	-0.372255	-0.373596	-0.372925	-0.343092	-0.372255	-0.343092	-0.357674	-0.372255	-0.159888	-0.372255	-0.373596
ppa_stranded_DN15161_c0_g1_i1	-0.65582	-0.493086	-0.581444	-0.507069	-0.323739	-0.341966	0.783917	-0.313963	-0.00903908	0.668581	-0.493086
ppa_stranded_DN15163_c0_g1_i1	-0.320076	-0.320076	0.250964	-0.283585	-0.311591	-0.283585	-0.311591	-0.303105	-0.311591	-0.303105	-0.303105
ppa_stranded_DN15176_c0_g2_i1	-0.644952	0.151412	-0.143307	-0.717365	-0.507557	0.505499	0.154393	0.311147	-0.156645	-0.644952	-0.717365
ppa_stranded_DN15177_c0_g1_i1	-0.611074	-0.255146	0.0133841	-0.305905	-0.409309	0.217517	0.614087	0.399425	-0.275008	-0.611074	-0.611074
ppa_stranded_DN15194_c0_g1_i1	-0.991611	-0.716048	-0.180694	-0.583767	-0.074126	0.482696	0.450865	1.33342	0.0653291	-0.870436	-0.267568
ppa_stranded_DN15201_c0_g1_i1	-0.801684	-0.565615	-0.591417	-0.801684	-0.114599	0.451652	0.470524	0.513448	-0.525654	-0.801684	-0.803982
ppa_stranded_DN15218_c0_g1_i1	1.06418	-0.197923	-0.447507	-0.478923	-0.519454	-0.0519563	0.0514999	-0.108583	-0.603802	-0.498119	0.0973869
ppa_stranded_DN15240_c0_g1_i1	-0.209304	2.09756	-0.207852	-0.2064	-0.209304	-0.209304	-0.207852	-0.209304	-0.207852	-0.2064	-0.2064
ppa_stranded_DN15247_c0_g2_i1	-0.608802	-0.756436	-0.722422	-0.688408	-0.194999	0.700568	0.528805	0.436371	-0.206626	-0.688408	-0.756436
ppa_stranded_DN15248_c0_g1_i1	-0.180997	-0.175014	-0.175014	-0.180997	-0.180997	-0.180997	-0.169031	-0.169031	-0.180997	-0.169031	-0.175014
ppa_stranded_DN15284_c0_g2_i1	-0.568171	-0.568171	-0.138375	-0.687444	-0.189115	0.857238	0.502623	1.19112	-0.261104	-0.568171	-0.687444
ppa_stranded_DN15312_c0_g1_i1	-0.592249	-0.133311	0.299917	-0.122885	-0.584955	-0.109646	0.229481	0.21296	-0.335694	-0.196721	-0.41831
ppa_stranded_DN15323_c0_g2_i1	-0.459296	-0.39523	-0.39523	-0.331164	-0.331164	-0.300318	0.000206694	-0.300318	0.936805	-0.300318	-0.39523
ppa_stranded_DN15340_c0_g1_i1	-0.45668	0.873187	-0.0967946	-0.352876	-0.45668	-0.416755	-0.352876	-0.352876	-0.32913	-0.352876	-0.404778
ppa_stranded_DN15345_c0_g1_i1	-0.176546	-0.160765	5.82447	-0.169031	-0.172789	-0.169031	-0.172789	-0.169031	-0.172789	-0.176546	-0.169031
ppa_stranded_DN15352_c0_g1_i1	-0.770697	-0.349075	-0.415436	0.311141	-0.0190936	-0.148383	0.146872	-0.399846	0.0836446	-0.287737	-0.74669
ppa_stranded_DN15372_c0_g1_i1	0.115509	-0.860061	-0.563139	-0.647986	-0.310159	0.386211	0.63244	0.909485	-0.154613	-0.71976	-1.04144
ppa_stranded_DN15378_c0_g1_i1	1.45994	0.166016	-0.199185	-0.340788	-0.343024	-0.34526	-0.340788	-0.344637	-0.340788	-0.340788	-0.340788
ppa_stranded_DN15388_c0_g1_i1	-0.236212	-0.236212	-0.22723	-0.218248	-0.218248	-0.218248	-0.22723	-0.169031	-0.22723	-0.236212	-0.218248
ppa_stranded_DN15390_c0_g1_i1	0.50326	-0.781188	-0.643791	-0.672228	-0.539075	0.914815	0.618896	0.745198	-0.489298	-0.798475	-0.798475
ppa_stranded_DN15393_c0_g1_i2	-0.288923	-0.288923	-0.261466	-0.23401	-0.261466	-0.23401	-0.23401	-0.23401	-0.23401	-0.23401	-0.23401
ppa_stranded_DN15396_c0_g1_i1	-0.689864	-0.63238	0.0860609	-0.855735	-0.569904	0.739929	0.500898	0.691875	-0.149374	-0.689864	-0.945987
ppa_stranded_DN15404_c0_g1_i1	-0.712643	-0.700241	-0.710975	-0.687839	-0.609936	0.82528	0.10916	0.520838	0.142215	-0.712643	-0.712643
ppa_stranded_DN15405_c0_g1_i2	-0.665842	-0.0303688	0.142394	-0.0597687	-0.150644	-0.376233	-0.215931	-0.135064	-0.0587931	-0.376233	-0.606854
ppa_stranded_DN15406_c1_g1_i1	-1.06669	-0.108302	-0.421298	-0.353117	-0.475818	0.220542	0.161929	0.188676	-0.281201	-0.166309	-0.92725
ppa_stranded_DN15411_c0_g1_i1	-0.851573	-0.192634	-0.0633713	-0.656844	-0.317569	0.580015	1.00529	0.526022	-0.45115	-0.851573	-0.726049
ppa_stranded_DN15427_c0_g1_i1	-0.222059	-0.195545	-0.195545	-0.222059	-0.195545	-0.222059	-0.169031	-0.222059	0.730271	-0.222059	-0.195545
ppa_stranded_DN15428_c0_g1_i2	-0.332128	-0.187456	-0.136259	-0.261354	-0.394731	-0.367711	3.40008	-0.37137	-0.405172	-0.258543	-0.0403793
ppa_stranded_DN15431_c0_g1_i1	-0.232729	-0.363273	-0.231793	-0.232729	-0.17998	-0.230857	-0.144227	-0.230857	-0.126314	-0.232729	-0.363273
ppa_stranded_DN15432_c0_g1_i1	-0.782214	-0.755975	-0.627679	-0.782214	-0.451993	0.742375	0.855425	0.657719	-0.540246	-0.501531	-0.666835
ppa_stranded_DN15443_c0_g1_i1	-1.05316	0.930084	-0.074612	-0.218935	0.201016	0.939987	0.33507	0.843159	0.104581	-0.690537	-1.09648
ppa_stranded_DN15452_c0_g1_i1	-0.164399	-0.164399	2.77683	-0.168555	-0.166477	-0.168555	-0.166477	-0.168555	-0.166477	-0.164399	-0.168555
ppa_stranded_DN15462_c0_g1_i1	-0.350396	-0.327708	-0.287465	-0.305021	-0.287465	-0.26991	-0.26991	-0.305021	-0.305021	-0.305021	-0.305021
ppa_stranded_DN15472_c0_g1_i1	-0.291202	-0.346661	-0.318931	-0.346661	-0.253684	-0.291202	0.225471	-0.291202	-0.291202	-0.291202	-0.346661
ppa_stranded_DN15476_c0_g1_i1	-0.30124	-0.266753	-0.266753	-0.30124	0.608245	-0.232266	-0.232266	-0.30124	1.7069	-0.30124	-0.266753
ppa_stranded_DN15478_c0_g2_i1	-0.394644	-0.451036	-0.42284	-0.451036	-0.394644	0.795735	-0.0236542	-0.244147	-0.394644	-0.451036	-0.451036
ppa_stranded_DN15479_c0_g1_i1	-0.663624	-0.623591	0.0812298	1.77638	0.150183	-0.349589	-0.37589	-0.440161	0.218029	0.744723	-0.623591
ppa_stranded_DN15482_c0_g1_i1	-0.305352	-0.257179	-0.257179	-0.305352	1.7509	-0.209006	-0.209006	-0.305352	0.845691	-0.305352	-0.257179
ppa_stranded_DN15483_c0_g2_i1	-0.251625	1.62512	-0.278199	-0.251625	-0.278199	-0.268735	-0.268735	-0.268735	-0.278199	-0.268735	-0.268735
ppa_stranded_DN15487_c0_g1_i1	-0.319765	-0.290577	-0.290577	-0.261389	1.39525	-0.261389	-0.290577	-0.319765	0.376574	-0.261389	-0.290577
ppa_stranded_DN15493_c0_g1_i1	-0.6081	-0.137268	-0.592161	-0.435063	-0.359461	0.319885	0.723348	0.492824	-0.419508	-0.576222	-0.576222
ppa_stranded_DN15497_c0_g1_i1	-0.683301	-0.590693	-0.764966	-0.503529	-0.281345	0.406204	0.114226	0.404377	-0.519901	-0.535078	-0.683301
ppa_stranded_DN15499_c0_g1_i1	-0.177463	3.35489	-0.185532	-0.177463	-0.177463	-0.177463	-0.185532	-0.177463	-0.185532	-0.193601	-0.177463
ppa_stranded_DN15508_c0_g1_i1	-0.588855	1.06882	0.165946	-0.523061	-0.112746	-0.35616	-0.327993	-0.380696	-0.253429	-0.4033	0.308397
ppa_stranded_DN15510_c0_g1_i1	-0.4675	1.09227	0.427689	0.101065	-0.345793	-0.451174	-0.239612	-0.4675	-0.416819	-0.473319	-0.4675
ppa_stranded_DN15512_c0_g2_i1	-0.76953	-0.731948	-0.361204	-0.425608	-0.458416	0.0395219	0.40463	0.380867	-0.281508	-0.731948	-0.761136
ppa_stranded_DN15516_c0_g1_i1	-0.287391	-0.278379	-0.278379	-0.287391	1.70996	-0.269366	-0.278379	-0.287391	0.801643	-0.269366	-0.278379
ppa_stranded_DN15521_c0_g1_i2	-0.418841	-0.340187	-0.293936	-0.261533	-0.215282	-0.169031	-0.215282	-0.169031	-0.261533	-0.261533	-0.261533
ppa_stranded_DN15522_c0_g1_i4	-0.922483	-0.612747	0.333879	-0.150831	-0.163869	0.662709	0.500383	0.487365	0.0662128	-0.827574	-0.827574
ppa_stranded_DN15530_c0_g1_i1	-0.598536	-0.651462	-0.624999	-0.651462	-0.0279972	1.13365	1.04121	0.634358	0.032885	-0.651462	-0.651462
ppa_stranded_DN15547_c0_g1_i1	-0.230186	-0.221408	-0.221408	-0.230186	1.87264	-0.230186	-0.221408	-0.230186	-0.195359	-0.230186	-0.221408
ppa_stranded_DN15551_c0_g1_i2	-1.0566	-0.620438	-0.67065	-0.355669	-0.309987	0.902651	0.44976	0.855641	0.18466	-0.299782	-0.751016
ppa_stranded_DN15552_c0_g1_i1	-0.762917	-0.801447	-0.801447	-0.685018	-0.270477	0.903889	0.919903	1.00559	0.19734	-0.762917	-0.839977
ppa_stranded_DN15558_c0_g1_i1	-0.479573	1.2808	0.022793	-0.479573	-0.0585257	-0.255818	-0.00155715	-0.255818	0.035685	-0.469103	-0.469103
ppa_stranded_DN15560_c0_g1_i1	-0.592436	-0.592436	-0.599138	-0.605839	-0.284791	0.614004	0.84244	0.274276	-0.439417	-0.592436	-0.605839
ppa_stranded_DN15567_c0_g1_i1	-0.234477	-0.234477	-0.228041	-0.221605	-0.228041	-0.152499	-0.221605	-0.221605	-0.228041	-0.234477	-0.187052
ppa_stranded_DN15569_c0_g2_i1	-0.169211	-0.169211	-0.169121	-0.169031	-0.169031	-0.169031	-0.169031	-0.169031	-0.169031	-0.169211	-0.169031
ppa_stranded_DN15570_c0_g1_i1	-0.861953	-0.637438	-0.647111	-0.628842	-0.529514	0.678388	0.372986	0.797221	0.0896284	-0.816167	-0.816167
ppa_stranded_DN15571_c0_g1_i1	-0.570809	-0.584673	-0.584673	-0.570809	-0.52971	0.766119	1.40805	0.799597	-0.50227	-0.570809	-0.584673
ppa_stranded_DN15579_c0_g1_i1	-0.590024	-0.746346	-0.614184	-0.830661	-0.405111	0.5177	0.32375	0.254869	-0.0665327	-0.590024	-0.830661
ppa_stranded_DN15582_c0_g1_i1	-0.189618	0.132649	5.78384	-0.182887	-0.186253	-0.182887	-0.182887	-0.189618	-0.186253	-0.182887	-0.182887
ppa_stranded_DN15589_c0_g2_i1	-0.222111	-0.213026	-0.213026	-0.222111	-0.213026	-0.222111	-0.213026	-0.222111	0.137312	-0.222111	-0.213026
ppa_stranded_DN15591_c0_g3_i1	-0.295321	-0.294761	-0.258874	-0.295321	-0.294201	-0.294201	-0.294201	-0.294201	-0.294761	-0.295321	-0.294761
ppa_stranded_DN15601_c0_g1_i1	-0.438496	-0.292383	-0.333167	-0.356928	-0.227838	-0.227838	-0.227838	-0.356928	-0.397712	-0.356928	-0.356928
ppa_stranded_DN15603_c0_g1_i1	-0.876566	-0.000392629	-0.881032	-0.237111	-0.444669	0.522245	0.447435	0.501412	0.216339	-0.728775	-0.876566
ppa_stranded_DN15615_c0_g1_i2	-0.240276	-0.156174	-0.154336	-0.156174	-0.240276	-0.240276	-0.198225	-0.240276	-0.156174	-0.156174	-0.156174
ppa_stranded_DN15618_c0_g1_i1	-0.331807	-0.352905	-0.384599	-0.335619	1.35747	-0.440325	-0.33276	-0.450704	1.43515	-0.335619	-0.335619
ppa_stranded_DN15624_c0_g1_i1	-0.507731	-0.387238	-0.41707	-0.326409	-0.387238	-0.259508	0.0287928	-0.326409	-0.356823	-0.387238	-0.387238
ppa_stranded_DN15628_c0_g1_i1	-0.215752	-0.215752	-0.208004	-0.215752	-0.216675	-0.217599	-0.215752	-0.217599	-0.215752	-0.215752	-0.217599
ppa_stranded_DN15629_c0_g1_i2	-0.409101	-0.24834	-0.299883	-0.31815	1.44702	-0.409101	-0.31815	-0.409101	0.59114	-0.409101	-0.363625
ppa_stranded_DN15640_c0_g1_i1	-0.883544	-0.757583	-0.828094	-0.730314	0.479748	0.944985	-0.341159	1.33981	0.648444	-0.858538	-0.95003
ppa_stranded_DN15651_c0_g1_i1	-0.32623	-0.30488	-0.30488	-0.283531	-0.283531	-0.283531	2.66546	-0.292359	-0.282415	-0.283531	-0.282415
ppa_stranded_DN15653_c0_g1_i1	-0.201896	-0.185463	-0.185463	-0.201896	-0.185463	-0.201896	-0.185463	-0.169031	-0.162602	-0.201896	-0.185463
ppa_stranded_DN15654_c0_g1_i1	-0.953642	-0.364991	-0.601606	-0.251072	-0.0255767	0.304196	0.354547	0.19621	0.0164338	-0.540512	-0.686334
ppa_stranded_DN15656_c0_g1_i1	-0.345827	0.1457	-0.347695	-0.345827	-0.345827	-0.327325	-0.189562	-0.345827	-0.327325	-0.345827	-0.327325
ppa_stranded_DN15662_c0_g1_i1	-0.388183	-0.138536	0.457222	-0.314727	-0.209938	-0.227882	-0.355935	-0.346514	-0.367349	-0.346514	-0.178346
ppa_stranded_DN15665_c0_g2_i1	-0.462077	-0.376597	0.491844	-0.376597	0.447856	-0.376597	-0.491023	-0.376597	-0.0121992	-0.376597	-0.376597
ppa_stranded_DN15666_c0_g1_i1	-0.75103	-0.693725	-0.722214	-0.694051	0.449394	0.545833	0.431446	1.0241	0.404934	-0.694051	-0.694051
ppa_stranded_DN15669_c0_g1_i1	-0.354909	-0.326576	-0.326576	-0.354909	2.13946	-0.354909	-0.298244	-0.354909	1.44301	-0.354909	-0.326576
ppa_stranded_DN15672_c0_g1_i1	-0.164399	-0.160286	1.69841	-0.169031	-0.166715	-0.169031	-0.164399	-0.169031	-0.160286	-0.164399	-0.169031
ppa_stranded_DN15674_c0_g1_i1	-0.199034	-0.156174	-0.185619	-0.172204	-0.199034	-0.199034	-0.172204	-0.199034	-0.185619	-0.172204	-0.172204
ppa_stranded_DN15675_c0_g1_i2	-0.21276	-0.217276	-0.215018	-0.217276	-0.188579	-0.21276	-0.21276	-0.21276	-0.215018	-0.217276	-0.217276
ppa_stranded_DN15676_c0_g1_i1	-0.404174	-0.451373	-0.444445	-0.447161	-0.4981	0.656561	-0.46512	1.34398	-0.47168	-0.454577	-0.461561
ppa_stranded_DN15683_c0_g2_i1	-0.234181	-0.225597	-0.225597	-0.234181	-0.234181	-0.169031	-0.217012	-0.169031	-0.234181	-0.234181	-0.225597
ppa_stranded_DN15693_c0_g1_i1	-0.710603	-0.710603	-0.732575	-0.710603	0.390398	0.862376	0.587268	0.856228	-0.605853	-0.710603	-0.710603
ppa_stranded_DN15697_c0_g1_i2	-0.330395	-0.275012	2.38553	-0.330395	-0.300615	-0.270835	-0.275012	-0.330395	-0.270835	-0.275012	-0.302703
ppa_stranded_DN15720_c0_g1_i1	-0.377895	-0.559431	-0.559431	-0.524939	-0.377895	0.340693	0.150779	0.70031	-0.338474	-0.524939	-0.559431
ppa_stranded_DN15721_c0_g1_i1	-0.239629	-0.23003	0.641183	-0.152499	-0.239629	-0.152499	-0.234829	-0.239629	-0.234829	-0.23003	-0.23003
ppa_stranded_DN15731_c0_g1_i2	-0.901343	-0.68108	-0.590372	-0.692653	-0.629722	1.13148	1.42165	1.31832	-0.51979	-0.718964	-0.879327
ppa_stranded_DN15732_c0_g1_i1	-0.747856	-0.747856	-0.293423	-0.547207	-0.513691	0.808546	0.648334	0.868011	-0.723583	-0.776208	-0.418059
ppa_stranded_DN15737_c0_g1_i1	-0.655756	-0.710026	-0.393288	-0.675894	-0.476025	0.412412	0.590709	0.624625	-0.196507	-0.675894	-0.675894
ppa_stranded_DN15739_c0_g1_i1	-0.872043	-0.764466	-0.764466	-0.516743	0.0423065	0.123576	0.234259	0.112879	0.458371	-0.569233	-0.613061
ppa_stranded_DN15746_c0_g2_i1	-0.426402	-0.319367	-0.319367	-0.369641	-0.0445668	-0.150516	-0.286341	-0.0827665	0.413508	-0.369641	-0.369641
ppa_stranded_DN15748_c0_g1_i1	-0.328135	-0.274625	-0.274625	-0.221116	1.5905	-0.221116	-0.274625	-0.328135	1.23444	-0.221116	-0.274625
ppa_stranded_DN15756_c0_g1_i1	-0.415906	-0.546894	-0.536837	-0.526779	-0.199389	0.334257	0.413652	0.343502	-0.181106	-0.526779	-0.536837
ppa_stranded_DN15759_c0_g2_i1	-0.276957	-0.165478	1.42112	-0.169031	-0.161924	-0.169031	-0.222994	-0.169031	-0.222994	-0.276957	-0.169031
ppa_stranded_DN15760_c0_g1_i1	-0.281337	-0.225184	-0.225184	-0.281337	0.175404	-0.281337	-0.225184	-0.169031	1.3828	-0.281337	-0.225184
ppa_stranded_DN15773_c1_g1_i1	-0.639408	-0.632662	-0.0401381	-0.625915	0.012786	0.565992	0.15392	0.539293	0.319721	-0.625915	-0.812127
ppa_stranded_DN15775_c0_g1_i1	-0.324069	1.89124	-0.211922	-0.324069	-0.324069	-0.309968	-0.279584	-0.324069	-0.276068	-0.279584	-0.279584
ppa_stranded_DN15776_c0_g1_i1	-0.709035	-0.679088	0.251456	-0.842494	0.0519504	0.538661	0.289827	0.322219	-0.138232	-0.709035	-0.842494
ppa_stranded_DN15793_c0_g1_i1	-0.607757	-0.634905	-0.634905	-0.607757	-0.272337	0.576701	0.736155	0.529551	-0.225927	-0.607757	-0.662054
ppa_stranded_DN15795_c0_g1_i1	-0.490499	-0.457671	-0.457671	-0.490499	-0.490499	0.931271	0.693522	0.54851	-0.126666	-0.490499	-0.457671
ppa_stranded_DN15802_c0_g1_i1	-0.23515	-0.181043	-0.234966	-0.234781	-0.234966	-0.234781	-0.234966	-0.234781	-0.234966	-0.234781	-0.234781
ppa_stranded_DN15804_c0_g1_i1	1.32349	0.304344	-0.111055	0.253252	-0.210974	-0.42077	-0.360361	-0.288707	-0.0178451	0.013871	-0.0735995
ppa_stranded_DN15805_c0_g3_i1	-0.355669	-0.340098	-0.32467	-0.355669	0.528506	-0.340098	-0.340098	-0.340098	0.371496	-0.340098	-0.347883
ppa_stranded_DN15807_c0_g2_i1	-0.791349	-0.140652	-0.590344	-0.388804	-0.708007	0.46971	1.0845	0.438203	-0.209274	-0.791349	0.0578288
ppa_stranded_DN15811_c0_g1_i1	-0.569548	-0.510099	-0.510099	-0.450651	-0.262555	-0.172302	-0.295566	0.260066	0.415505	2.05374	-0.510099
ppa_stranded_DN15830_c0_g1_i1	-0.467273	-0.644783	0.024275	-0.644783	-0.45783	0.0531618	0.184685	0.387438	-0.233598	-0.467273	-0.467273
ppa_stranded_DN15836_c0_g1_i1	-0.221241	-0.280646	-0.280646	-0.269705	-0.245473	0.308715	-0.245473	-0.221241	-0.269705	-0.269705	-0.280646
ppa_stranded_DN15840_c0_g1_i4	-0.393323	-0.964832	-0.266283	-0.748598	-0.38948	0.114361	0.140931	0.490179	-0.222462	-0.283663	0.496163
ppa_stranded_DN15843_c0_g1_i1	-0.226484	-0.202931	0.543492	-0.221954	-0.226484	-0.226484	-0.224219	-0.221954	-0.224219	-0.221954	-0.202931
ppa_stranded_DN15845_c0_g1_i1	-0.263779	-0.263779	-0.264884	-0.265989	-0.241771	-0.263779	-0.240666	-0.263779	-0.264884	-0.263779	-0.265989
ppa_stranded_DN15862_c0_g1_i1	-0.172987	-0.165423	5.97769	-0.169031	-0.171009	-0.169031	-0.171009	-0.169031	-0.171009	-0.172987	-0.169031
ppa_stranded_DN15863_c0_g1_i1	-0.227193	-0.154336	-0.191683	-0.156174	-0.227193	-0.156174	-0.156174	-0.156174	-0.154336	-0.156174	-0.156174
ppa_stranded_DN15868_c0_g1_i1	-0.232224	-0.26086	-0.198312	-0.26086	-0.198312	-0.232224	-0.246542	-0.232224	-0.164399	-0.232224	-0.26086
ppa_stranded_DN15873_c0_g2_i1	-0.723165	-0.633317	0.331762	-0.543469	-0.0410822	0.492141	0.402016	0.0159674	0.111075	-0.723165	-0.543469
ppa_stranded_DN15877_c0_g1_i1	-0.719282	-0.719282	-0.73052	-0.719282	-0.486818	1.35084	0.774606	1.27004	-0.217762	-0.719282	-0.719282
ppa_stranded_DN15883_c0_g1_i1	-0.164399	-0.156174	-0.160286	-0.156174	-0.164399	-0.156174	-0.160286	-0.156174	-0.160286	-0.156174	-0.156174
ppa_stranded_DN15900_c0_g1_i1	-0.164399	-0.156174	-0.160286	-0.156174	-0.164399	-0.156174	-0.160286	-0.164399	-0.160286	-0.156174	-0.156174
ppa_stranded_DN15904_c0_g1_i1	-0.463691	-0.385925	-0.385925	-0.312045	-0.312045	-0.378296	-0.209226	-0.312045	-0.00644186	-0.312045	-0.385925
ppa_stranded_DN15911_c0_g1_i2	-0.47616	-0.349812	0.559942	-0.47616	-0.505712	0.054701	-0.412986	0.584512	-0.47616	-0.47616	-0.535263
ppa_stranded_DN15917_c0_g1_i1	-0.186465	-0.269614	-0.291904	-0.269614	-0.186465	-0.314194	0.716675	-0.269614	-0.291904	-0.269614	-0.291904
ppa_stranded_DN15925_c0_g1_i1	-0.346838	-0.269999	-0.269999	-0.193159	0.748363	-0.346838	-0.238257	-0.346838	0.543303	-0.193159	-0.269999
ppa_stranded_DN15925_c0_g2_i1	-0.262685	-0.233979	-0.233979	-0.262685	-0.169031	-0.262685	-0.233979	-0.262685	1.02869	-0.262685	-0.233979
ppa_stranded_DN15925_c0_g3_i1	-0.322185	-0.212946	-0.272972	-0.322185	0.41694	-0.223759	-0.223759	-0.281318	1.75051	-0.223759	-0.272972
ppa_stranded_DN15948_c0_g1_i1	-0.342382	-0.341684	-0.341684	-0.355151	-0.340987	-0.340987	0.0186545	-0.355151	-0.243857	-0.342382	-0.355151
ppa_stranded_DN15949_c0_g1_i1	-0.601212	-0.45533	-0.616075	-0.530705	-0.193023	0.583426	0.443691	0.671355	0.100657	-0.710828	-0.710828
ppa_stranded_DN15952_c0_g1_i1	-0.226904	-0.226904	-0.165973	-0.169031	-0.169031	-0.169031	-0.169031	-0.169031	-0.165973	-0.226904	-0.169031
ppa_stranded_DN15953_c0_g1_i1	-0.258626	-0.250809	-0.250809	-0.28538	-0.272003	-0.28538	-0.258626	-0.258626	-0.258626	-0.258626	-0.28538
ppa_stranded_DN15954_c0_g1_i1	-0.164399	-0.164399	-0.166715	-0.169031	-0.166715	-0.169031	-0.164399	-0.169031	-0.164399	-0.164399	-0.169031
ppa_stranded_DN15958_c1_g1_i1	-0.519951	-0.519951	-0.543874	-0.456261	-0.374576	0.310246	0.0964774	0.533549	-0.488106	-0.519951	-0.488106
ppa_stranded_DN15964_c0_g1_i1	-0.415173	-0.470393	-0.320832	-0.525613	-0.151841	0.215213	-0.114379	0.164129	-0.385213	-0.525613	-0.525613
ppa_stranded_DN15972_c0_g1_i1	-0.226476	-0.244129	4.07995	-0.212886	-0.226476	-0.226476	-0.244129	-0.226476	-0.219681	-0.226476	-0.244129
ppa_stranded_DN15982_c0_g1_i1	-0.476138	-0.500291	-0.500291	-0.524443	-0.422112	0.252339	1.07698	0.318744	-0.0115616	-0.524443	-0.524443
ppa_stranded_DN15983_c0_g1_i1	-0.272252	-0.220642	-0.220642	-0.272252	0.0987806	-0.272252	-0.220642	-0.272252	1.99854	-0.272252	-0.220642
ppa_stranded_DN15988_c0_g1_i1	-0.254846	-0.186556	-0.225033	-0.19522	-0.225033	-0.19522	-0.19522	-0.254846	-0.186556	-0.19522	-0.225033
ppa_stranded_DN15994_c0_g1_i1	-0.486101	-0.406883	-0.406883	-0.486101	-0.406883	0.300027	-0.264555	-0.102066	-0.0893748	-0.327666	-0.406883
ppa_stranded_DN15998_c0_g2_i1	-0.292184	-0.251618	-0.271901	-0.292184	0.655227	-0.251618	-0.271901	-0.292184	1.24498	-0.251618	-0.251618
ppa_stranded_DN16000_c0_g1_i1	-0.351314	-0.249805	-0.30283	-0.327463	1.36604	-0.254347	-0.254347	-0.351314	0.945055	-0.254347	-0.30283
ppa_stranded_DN16004_c0_g2_i1	-0.411308	-0.386328	0.258203	1.39175	-0.317795	-0.361348	-0.250952	-0.361348	-0.326267	-0.411308	-0.411308
ppa_stranded_DN16006_c0_g1_i2	-0.587567	0.270554	-0.695469	-0.672778	-0.168106	0.555494	0.24603	0.589613	-0.0232503	-0.672778	-0.672778
ppa_stranded_DN16013_c0_g1_i1	-0.671369	-0.62559	-0.62559	-0.57981	-0.230293	0.250462	-0.0232311	0.963014	-0.262006	-0.57981	-0.477491
ppa_stranded_DN16014_c0_g1_i2	-0.69462	-0.703466	-0.703466	-0.69462	-0.284703	1.483	0.41958	0.988197	9.72262e-06	-0.69462	-0.703466
ppa_stranded_DN16015_c0_g1_i1	-0.212685	-0.212685	-0.217238	-0.212685	-0.212685	-0.212685	-0.232474	-0.212685	-0.182212	-0.212685	-0.232474
ppa_stranded_DN16019_c0_g2_i1	-0.244559	-0.560447	-0.402503	-0.244559	-0.120246	-0.218687	-0.168311	-0.244559	-0.132395	-0.244559	-0.560447
ppa_stranded_DN16020_c0_g1_i3	-0.169031	-0.172545	-0.170788	-0.169031	-0.169031	-0.169031	-0.169031	-0.169031	-0.170788	-0.172545	-0.169031
ppa_stranded_DN16035_c0_g1_i1	-0.501209	0.135753	-0.117158	-0.259393	-0.394285	-0.211652	-0.232452	-0.501209	-0.108769	-0.259393	-0.384596
ppa_stranded_DN16036_c0_g1_i1	-0.346437	-0.305451	-0.305451	-0.346437	2.69637	-0.346437	-0.305451	-0.346437	1.02067	-0.264465	-0.305451
ppa_stranded_DN16041_c0_g1_i1	-0.818163	0.173494	-0.511868	-0.454132	-0.500548	0.425027	0.342003	0.591775	-0.302896	-0.445752	0.344042
ppa_stranded_DN16045_c0_g1_i1	-0.164399	-0.164399	-0.166715	-0.169031	-0.166715	-0.164399	-0.166715	-0.169031	-0.166715	-0.164399	-0.169031
ppa_stranded_DN16047_c0_g1_i1	-0.696191	-0.528166	-0.288412	-0.482137	-0.218061	0.603834	0.605819	0.783594	-0.0181224	-0.696191	-0.922213
ppa_stranded_DN16050_c0_g1_i1	-0.446189	-0.635594	-0.635594	-0.587955	-0.446189	1.3454	-0.414794	0.82707	-0.316297	-0.446189	-0.635594
ppa_stranded_DN16051_c0_g1_i1	1.29276	0.0202407	-0.27462	0.303226	-0.247272	0.156098	0.116671	0.246396	-0.135537	-0.198933	-0.562967
ppa_stranded_DN16057_c0_g1_i1	-0.31801	-0.323022	-0.307055	-0.31801	1.49633	-0.296099	-0.323022	-0.31801	0.993969	-0.31801	-0.31801
ppa_stranded_DN16078_c0_g1_i1	-0.35327	-0.35327	-0.342338	-0.331406	-0.331406	0.586029	-0.342338	-0.253599	-0.331406	-0.35327	-0.331406
ppa_stranded_DN16096_c0_g1_i1	-0.164399	-0.166715	-0.166715	-0.164399	-0.164399	-0.164399	-0.164399	-0.164399	-0.164399	-0.164399	-0.166715
ppa_stranded_DN16100_c0_g1_i1	-0.226666	-0.19142	-0.259033	-0.226666	-0.291399	-0.226666	-0.226666	-0.291399	-0.226666	-0.226666	-0.226666
ppa_stranded_DN16101_c0_g1_i2	-0.482201	-0.294347	-0.301459	-0.294347	1.46763	-0.294347	-0.294347	-0.294347	0.656282	-0.294347	-0.388274
ppa_stranded_DN16114_c0_g1_i1	-0.414653	-0.0526153	0.771136	-0.414653	-0.442538	-0.414653	-0.414653	-0.414224	-0.342057	-0.414653	1.62701
ppa_stranded_DN16118_c0_g1_i1	-0.221087	0.671058	-0.242294	-0.221087	-0.221087	-0.221087	-0.242294	-0.221087	-0.221087	-0.221087	-0.200686
ppa_stranded_DN16122_c0_g1_i1	-0.202053	-0.185542	-0.185542	-0.169031	-0.169031	-0.169031	-0.185542	-0.169031	-0.160765	-0.202053	-0.169031
ppa_stranded_DN16127_c0_g1_i1	-0.829148	-0.70926	-0.56712	-0.812479	-0.548102	1.05336	0.232969	0.871679	-0.216453	-0.812479	-0.820814
ppa_stranded_DN16131_c0_g1_i1	-0.239413	-0.225332	-0.232372	-0.225332	-0.239413	-0.225332	-0.190753	-0.225332	-0.232372	-0.225332	-0.225332
ppa_stranded_DN16133_c0_g1_i1	-0.193733	-0.166702	-0.181382	-0.193733	-0.181382	-0.169031	-0.181382	-0.193733	-0.193733	-0.193733	-0.166702
ppa_stranded_DN16139_c0_g1_i1	-0.383898	-0.376333	-0.338893	-0.368769	1.56938	-0.368769	-0.34272	-0.368769	1.79614	-0.368769	-0.368769
ppa_stranded_DN16147_c0_g1_i1	-0.169031	-0.156174	-0.154336	-0.156174	-0.169031	-0.169031	-0.156174	-0.169031	-0.156174	-0.156174	-0.156174
ppa_stranded_DN16156_c0_g1_i1	-0.309559	-0.326217	2.49464	-0.342876	-0.309559	-0.27665	-0.309559	-0.27665	-0.326217	-0.309559	-0.342876
ppa_stranded_DN16158_c0_g1_i2	-1.25298	-0.200014	-0.348654	-0.395946	0.168138	0.961208	0.685541	0.914553	0.0731888	-0.67566	-1.05127
ppa_stranded_DN16177_c0_g1_i1	-0.620032	-0.855744	-0.855744	-0.841418	-0.533532	0.831827	0.61334	0.903349	-0.0240356	-0.841418	-0.730725
ppa_stranded_DN16179_c0_g1_i1	-0.169031	-0.156174	-0.162602	-0.156174	-0.154336	-0.169031	-0.162602	-0.169031	-0.156174	-0.156174	-0.156174
ppa_stranded_DN16181_c0_g1_i1	-0.213418	-0.191224	-0.191224	-0.213418	-0.191224	-0.213418	-0.191224	-0.169031	-0.213418	-0.169031	-0.191224
ppa_stranded_DN16187_c0_g1_i1	-0.297947	-0.275362	-0.222196	-0.275362	-0.16437	-0.215479	-0.275362	-0.169031	-0.222196	-0.275362	-0.275362
ppa_stranded_DN16194_c0_g1_i1	-0.561177	-0.590746	1.60552	1.04172	-0.270477	-0.302751	-0.246596	-0.546585	0.125013	0.474888	-0.590746
ppa_stranded_DN16197_c0_g1_i2	0.250058	2.47371	1.84366	0.683017	-0.582987	-0.623663	-0.609778	-0.627023	-0.638469	-0.583673	0.4716
ppa_stranded_DN16200_c0_g1_i1	-0.339762	-0.417479	-0.37862	-0.339762	-0.227917	-0.339762	0.936943	-0.339762	-0.283783	-0.339762	-0.417479
ppa_stranded_DN16205_c0_g1_i1	-0.953119	-0.769165	-0.496536	0.0329654	0.39428	0.495353	0.301899	0.490574	0.339049	-0.940227	-0.955853
ppa_stranded_DN16206_c0_g2_i1	-0.618611	-0.639353	-0.628982	-0.639353	-0.34163	1.32241	0.489283	0.39753	-0.200518	-0.639353	-0.639353
ppa_stranded_DN16207_c0_g1_i2	-0.362123	-0.331699	-0.331699	-0.362123	1.77933	-0.301275	-0.301275	-0.362123	1.66845	-0.301275	-0.331699
ppa_stranded_DN16213_c0_g1_i2	-0.164399	-0.183938	-0.176485	-0.183938	-0.164399	-0.169031	-0.176485	-0.169031	-0.176485	-0.183938	-0.183938
ppa_stranded_DN16214_c0_g1_i1	-0.459326	-0.429779	-0.444553	-0.186629	-0.366652	-0.273978	-0.263104	-0.299375	-0.276699	-0.273978	0.430144
ppa_stranded_DN16223_c0_g1_i1	-0.317166	-0.328337	1.55271	-0.328337	-0.275808	-0.317166	-0.296487	-0.317166	-0.296487	-0.317166	-0.322751
ppa_stranded_DN16225_c0_g1_i1	-0.342651	-0.341672	-0.254862	1.10947	-0.254862	-0.340692	-0.340692	-0.340692	-0.342651	-0.340692	-0.341672
ppa_stranded_DN1622_c0_g2_i1	-0.337972	-0.34897	-0.378948	-0.359969	0.585446	-0.351785	-0.337972	-0.359969	0.76636	-0.359969	-0.397928
ppa_stranded_DN16235_c0_g1_i1	-0.489413	0.291749	0.352539	-0.332933	-0.335736	-0.332933	-0.334335	-0.335736	-0.20354	-0.332933	0.930675
ppa_stranded_DN16236_c0_g2_i2	-0.265749	-0.313677	-0.289713	-0.313677	-0.265749	-0.231032	-0.24839	-0.265749	-0.289713	-0.313677	-0.313677
ppa_stranded_DN16239_c0_g1_i1	-0.328226	0.735867	-0.305631	-0.283036	-0.283036	-0.184745	-0.23389	-0.283036	-0.283036	-0.283036	-0.283036
ppa_stranded_DN16244_c0_g2_i1	-0.282718	-0.244755	0.95294	-0.319659	-0.282718	-0.206792	-0.244755	-0.282718	-0.301189	-0.282718	-0.301189
ppa_stranded_DN16245_c0_g2_i1	-0.299471	-0.265759	-0.265759	-0.232047	-0.299471	-0.294799	2.74895	-0.267808	-0.299471	-0.299471	-0.232047
ppa_stranded_DN16254_c0_g1_i1	-0.348118	2.15698	-0.319845	-0.320154	-0.334136	-0.320154	-0.248841	-0.319537	-0.319845	-0.320154	-0.320154
ppa_stranded_DN16264_c0_g1_i1	-0.372027	-0.490706	-0.656773	-0.490706	-0.341526	0.312152	0.426247	0.648688	-0.0560022	-0.490706	-0.490706
ppa_stranded_DN16270_c0_g2_i1	-0.673405	0.0938246	0.399431	0.593533	-0.25518	-0.327355	-0.52481	0.023355	-0.066692	-0.374406	-0.456904
ppa_stranded_DN16276_c0_g1_i1	-0.164399	-0.164399	-0.158449	-0.164399	-0.164399	-0.164399	-0.17536	-0.164399	-0.164399	-0.164399	-0.17536
ppa_stranded_DN16279_c0_g1_i1	0.159125	-0.204348	-0.52782	-0.223702	-0.361502	0.0120611	-0.136413	-0.0315945	-0.0789256	-0.291819	0.0467345
ppa_stranded_DN16286_c0_g1_i1	-0.169031	-0.156174	-0.162602	-0.156174	-0.169031	-0.156174	-0.162602	-0.169031	-0.162602	-0.156174	-0.156174
ppa_stranded_DN16287_c0_g2_i1	-0.278356	-0.352627	-0.352627	-0.426897	-0.164399	-0.164399	-0.164399	-0.278356	-0.221378	-0.278356	-0.426897
ppa_stranded_DN16288_c0_g1_i1	-1.22332	-0.732907	-0.648353	-0.0658205	0.020367	0.646597	1.29931	0.789752	-0.38008	0.129169	-0.765775
ppa_stranded_DN16289_c0_g1_i1	-0.275225	-0.249233	-0.249233	-0.223241	-0.275225	-0.169031	-0.223241	-0.169031	-0.275225	-0.275225	-0.249233
ppa_stranded_DN16290_c0_g1_i2	-0.268239	-0.235982	-0.235982	-0.268239	-0.218635	-0.203726	-0.203726	-0.203726	-0.268239	-0.203726	-0.235982
ppa_stranded_DN16291_c0_g1_i1	-0.416296	-0.416296	-0.354435	0.398271	-0.292573	-0.220499	0.0871861	-0.172869	0.227935	-0.292573	-0.537795
ppa_stranded_DN16305_c0_g1_i1	-0.767249	-0.770643	-0.770643	-0.655019	-0.503765	1.2726	0.543991	0.805997	-0.375563	-0.767249	-0.711134
ppa_stranded_DN16306_c1_g1_i1	-0.305627	-0.239625	-0.239625	-0.305627	0.777077	-0.305627	-0.173622	-0.305627	0.470801	-0.305627	-0.239625
ppa_stranded_DN16308_c0_g3_i1	-0.394578	-0.274319	-0.334448	-0.274319	-0.224342	-0.224342	-0.224342	-0.224342	-0.274319	-0.274319	-0.274319
ppa_stranded_DN16314_c0_g1_i1	-0.359975	-0.272511	-0.272511	-0.359975	2.07039	-0.359975	-0.272511	-0.185046	1.15585	-0.359975	-0.272511
ppa_stranded_DN16315_c0_g2_i1	0.294292	-0.237499	-0.823429	0.0823732	-0.210283	0.066852	0.231319	0.288694	-0.0276277	-0.0803416	-0.497555
ppa_stranded_DN16329_c0_g1_i1	-0.372663	-0.3137	-0.343182	-0.3137	1.30567	-0.3489	-0.3137	-0.3137	1.42067	-0.3137	-0.3137
ppa_stranded_DN16336_c0_g1_i1	-0.322819	-0.322819	-0.361724	-0.400629	-0.322819	-0.308143	-0.308143	0.281031	-0.322819	-0.322819	-0.400629
ppa_stranded_DN16338_c1_g1_i1	-0.531138	-0.470417	-0.470417	-0.409696	-0.409696	0.135355	0.998448	0.0941748	-0.331435	-0.409696	-0.409696
ppa_stranded_DN16339_c0_g1_i1	-0.517345	-0.563152	-0.465086	-0.563152	-0.412827	0.591797	-0.412827	1.06986	-0.517345	-0.517345	-0.563152
ppa_stranded_DN1633_c0_g1_i1	-0.169031	-0.251082	-0.210057	-0.251082	-0.164399	-0.169031	-0.169031	-0.169031	-0.169031	-0.251082	-0.251082
ppa_stranded_DN16346_c0_g1_i1	-1.40294	-0.465445	-0.205427	-0.614361	-0.36266	0.719455	0.682798	1.11227	0.577316	-0.49162	-1.17666
ppa_stranded_DN16360_c0_g1_i1	-0.438368	-0.438368	-0.414849	-0.391331	-0.307923	0.602017	-0.307923	-0.0355559	-0.391331	-0.438368	-0.391331
ppa_stranded_DN16364_c0_g1_i1	-0.287552	-0.00983655	0.739628	-0.314097	-0.293684	-0.299816	-0.293684	-0.299816	-0.299816	-0.299816	-0.306957
ppa_stranded_DN16366_c0_g1_i1	-0.285501	-0.343303	1.68595	3.20156	-0.325119	-0.312266	-0.312266	-0.312266	-0.343303	-0.312266	-0.312266
ppa_stranded_DN16371_c0_g1_i1	-0.303372	-0.261956	-0.261956	-0.303372	1.28931	-0.221867	-0.261956	-0.303372	0.562529	-0.22054	-0.22054
ppa_stranded_DN16376_c0_g1_i1	-0.287717	-0.287717	-0.28261	-0.277504	-0.28261	-0.277504	1.40813	-0.277504	-0.28261	-0.277504	-0.277504
ppa_stranded_DN16378_c0_g1_i1	-0.164399	-0.164399	-0.175314	-0.186228	-0.160286	-0.186228	-0.164399	-0.186228	-0.164399	-0.164399	-0.186228
ppa_stranded_DN16381_c0_g2_i1	0.0193129	-0.317208	-0.569965	-0.942115	-0.54188	0.34079	0.413215	0.243544	-0.460781	-0.641773	0.230442
ppa_stranded_DN16400_c0_g1_i1	-0.895728	0.0684398	0.322282	0.25823	0.247783	-0.00707265	-0.571239	-0.0680767	0.190365	0.121277	-0.766771
ppa_stranded_DN16401_c0_g1_i1	-0.292748	-0.243147	0.592467	-0.272417	-0.282583	-0.272417	-0.257782	-0.272417	-0.272417	-0.272417	-0.272417
ppa_stranded_DN16402_c0_g1_i2	-0.305033	-0.272223	-0.272223	-0.305033	-0.305033	-0.239413	-0.239413	-0.222483	-0.305033	-0.305033	-0.272223
ppa_stranded_DN16403_c0_g1_i1	-0.288993	2.96338	-0.274359	-0.288993	-0.288993	-0.259725	-0.169031	-0.288993	-0.288993	-0.288993	-0.259725
ppa_stranded_DN16404_c0_g1_i1	-0.442596	1.02258	0.441135	-0.220741	-0.403175	0.402718	-0.116974	0.374514	-0.253202	-0.862702	-0.863323
ppa_stranded_DN16410_c0_g1_i1	-0.545924	-0.545924	-0.57666	-0.607396	-0.455834	0.464199	0.472255	0.48696	-0.307355	-0.545924	-0.57666
ppa_stranded_DN16418_c0_g1_i2	-0.44165	1.36818	-0.428396	-0.415143	-0.191096	-0.198565	0.213401	-0.198565	0.14356	-0.415143	-0.415143
ppa_stranded_DN16419_c0_g1_i1	-0.88684	-0.701315	-0.122349	-0.334813	-0.511897	0.333292	0.221384	0.47651	0.0934214	0.197144	-0.693794
ppa_stranded_DN16419_c0_g2_i1	-0.164399	-0.166715	-0.166715	-0.164399	-0.158449	-0.164399	-0.166715	-0.164399	-0.164399	-0.164399	-0.166715
ppa_stranded_DN16422_c0_g1_i1	-0.696487	-0.595439	-0.62018	-0.647006	-0.468446	0.668363	0.470787	0.746215	-0.522742	-0.647006	-0.647006
ppa_stranded_DN16423_c0_g1_i2	-0.747216	-0.772809	-0.660456	-0.705125	-0.511867	1.49697	0.0224385	1.06259	-0.0476844	-0.747216	-0.747216
ppa_stranded_DN16424_c0_g2_i1	-0.497592	-0.485072	-0.392352	-0.472551	-0.472551	0.156831	-0.0063311	0.539263	-0.392352	-0.497592	-0.472551
ppa_stranded_DN16425_c0_g1_i1	0.385802	-0.71941	-0.302491	-0.0581767	-0.400407	-0.0591361	-0.00465571	-0.295313	0.0174546	-0.327005	0.170394
ppa_stranded_DN16430_c0_g1_i1	-0.903025	-0.658046	0.278026	-0.309149	-0.35555	0.334261	0.41833	0.426301	-0.146627	-0.451134	-0.605856
ppa_stranded_DN16433_c0_g1_i2	-0.519164	1.56146	0.385384	-0.395897	-0.505108	-0.342355	-0.395897	-0.338294	-0.30788	-0.491052	-0.491052
ppa_stranded_DN16437_c0_g1_i2	-0.529903	-0.552347	-0.552347	-0.499211	-0.280557	-0.280197	-0.285057	-0.2555	-0.0323107	0.450915	-0.514557
ppa_stranded_DN16442_c0_g1_i1	-0.249209	-0.219094	-0.219094	-0.188978	-0.219094	-0.188978	-0.188978	-0.188978	-0.219094	-0.188978	-0.188978
ppa_stranded_DN16443_c0_g1_i2	-0.230689	-0.230689	-0.230805	-0.230689	-0.230922	-0.230689	-0.230805	-0.230689	-0.195669	-0.230689	-0.230689
ppa_stranded_DN16446_c0_g1_i2	-0.568039	-0.456658	0.138013	-0.0589877	-0.207442	0.662547	0.599947	0.500659	-0.403343	-0.568039	-0.920393
ppa_stranded_DN16448_c0_g2_i1	-0.47074	-0.431829	3.18853	-0.431829	0.299438	-0.425131	-0.42848	-0.425131	-0.431829	-0.425131	-0.431829
ppa_stranded_DN16451_c0_g1_i2	-0.632716	-0.633106	-0.589699	-0.633496	-0.163221	0.499025	0.421798	0.395782	-0.13768	-0.632716	-0.632716
ppa_stranded_DN16463_c0_g1_i1	-0.204708	-0.252783	-0.228746	-0.252783	-0.204708	-0.194739	-0.204708	-0.204708	-0.204708	-0.204708	-0.228746
ppa_stranded_DN16470_c0_g1_i1	-0.297004	2.38429	-0.290073	-0.297583	-0.297004	-0.283141	0.0275364	-0.297004	-0.297004	-0.297583	-0.297294
ppa_stranded_DN16473_c0_g2_i1	-0.47529	-0.478187	-0.435769	-0.396248	-0.406147	0.260988	-0.374659	1.07657	-0.396248	-0.396248	-0.443068
ppa_stranded_DN1647_c0_g1_i1	-0.228807	-0.203916	-0.203916	-0.179024	-0.203916	-0.179024	-0.203916	-0.179024	-0.179024	-0.179024	-0.179024
ppa_stranded_DN16484_c0_g1_i1	-0.350021	0.65573	-0.309468	-0.268915	-0.258524	-0.268915	-0.309468	-0.248132	-0.268915	-0.268915	-0.309468
ppa_stranded_DN16485_c0_g1_i1	0.191654	2.09668	0.136225	-0.0219507	-0.34706	-0.394467	-0.254075	-0.416673	-0.14366	-0.106434	-0.764447
ppa_stranded_DN16485_c0_g2_i1	-0.336905	2.07702	-0.33	-0.323095	-0.253762	-0.249538	-0.271006	-0.323095	-0.33	-0.323095	0.0534911
ppa_stranded_DN16491_c0_g1_i1	-0.298929	-0.298929	-0.296519	-0.294109	-0.294109	-0.0622381	-0.137036	-0.217744	-0.217744	-0.298929	-0.294109
ppa_stranded_DN16501_c0_g1_i3	-0.792819	-0.748516	0.42339	-0.145152	-0.412737	0.394408	0.560762	0.534645	0.0961007	-0.792819	-0.792819
ppa_stranded_DN16503_c0_g1_i1	-0.250379	-0.250053	0.601932	-0.250053	-0.250379	-0.250053	-0.250216	-0.250379	-0.250379	-0.250053	-0.250053
ppa_stranded_DN16513_c0_g1_i1	-0.595424	-0.463118	-0.782775	-0.595424	-0.586494	0.544088	0.459296	1.04032	-0.252975	-0.750026	-0.750026
ppa_stranded_DN16515_c0_g2_i1	-0.481545	0.0756891	0.201352	-0.430314	-0.219224	-0.324332	-0.447562	-0.464811	-0.0840402	-0.464811	-0.473178
ppa_stranded_DN16516_c0_g1_i1	-0.306879	-0.265253	-0.265253	-0.306879	0.805399	-0.306879	-0.265253	-0.223628	1.2357	-0.223628	-0.265253
ppa_stranded_DN16522_c0_g2_i1	-0.284295	-0.386675	-0.329965	-0.386675	-0.273256	-0.273256	-0.273256	-0.284295	-0.335485	-0.386675	-0.386675
ppa_stranded_DN16524_c0_g1_i1	-1.00102	-0.295858	0.339531	1.50316	-0.293203	-0.512079	-0.475973	-0.470906	0.347349	0.667862	-1.03876
ppa_stranded_DN16527_c0_g1_i1	-0.484911	-0.00855108	0.0492045	-0.888659	-0.0426348	0.677017	-0.0828022	0.260958	-0.0863793	-0.888659	-0.888659
ppa_stranded_DN16529_c0_g2_i1	-0.319514	2.19946	-0.260417	-0.319514	-0.319514	-0.319514	-0.307629	-0.319514	-0.319514	-0.319514	-0.307629
ppa_stranded_DN16530_c0_g1_i1	-0.638745	-0.772398	0.509353	-0.584595	-0.302021	0.220637	0.112855	0.0725313	-0.116152	-0.638745	-0.584595
ppa_stranded_DN16532_c0_g1_i1	-0.552974	0.48027	-0.348932	0.270853	-0.136251	-0.120744	-0.126007	-0.244544	0.168074	-0.349196	-0.349196
ppa_stranded_DN16533_c0_g1_i1	-0.677106	-0.814479	-0.361908	-0.540053	-0.0443556	0.61019	0.505022	0.652367	0.219815	-0.786564	-0.482049
ppa_stranded_DN16534_c0_g1_i1	-0.343513	-0.300282	0.57363	1.73823	0.0497734	-0.267977	-0.332587	-0.343513	-0.332587	-0.332587	-0.332587
ppa_stranded_DN16537_c0_g1_i1	-0.434851	-0.598151	0.10283	-0.560843	-0.243278	0.0462716	0.0554044	-0.00346281	0.174845	-0.560843	-0.635459
ppa_stranded_DN16541_c1_g1_i1	-0.352367	-0.342276	-0.342276	-0.239794	-0.285989	-0.239794	-0.332184	-0.332184	-0.332184	-0.332184	-0.342276
ppa_stranded_DN16542_c0_g2_i1	-0.603361	-0.660832	-0.632097	-0.660832	-0.294589	0.74224	0.209338	0.519752	0.166736	-0.603361	-0.660832
ppa_stranded_DN16543_c0_g1_i1	-0.824056	-0.470445	-0.236483	-0.175212	-0.243114	-0.231288	-0.157527	-0.380593	0.578373	0.522192	-0.672579
ppa_stranded_DN16547_c0_g1_i1	-0.689792	-0.649171	0.586907	0.499376	0.219349	0.375541	0.26843	0.106378	0.0809196	-0.689792	-0.689792
ppa_stranded_DN16552_c0_g1_i1	-0.202817	0.201014	-0.24561	-0.209887	-0.202817	-0.209887	-0.24561	-0.281333	-0.24561	-0.209887	-0.24561
ppa_stranded_DN16553_c0_g1_i1	-0.371728	-0.371728	1.82237	0.700087	-0.22889	-0.132298	-0.244061	-0.244061	-0.222804	-0.371728	-0.319093
ppa_stranded_DN16557_c0_g1_i1	-0.557128	-0.372126	-0.50719	-0.457253	-0.286998	0.327056	-0.155538	0.356471	-0.372126	-0.557128	-0.457253
ppa_stranded_DN16560_c0_g2_i1	-0.229205	-0.224109	-0.245994	-0.219014	-0.229205	-0.229205	-0.229205	-0.229205	-0.190018	-0.229205	-0.229205
ppa_stranded_DN16561_c0_g4_i1	-0.169031	-0.179252	-0.174141	-0.179252	-0.164399	-0.169031	-0.169031	-0.169031	-0.166715	-0.179252	-0.179252
ppa_stranded_DN16562_c0_g1_i2	-0.399914	-0.512792	-0.456353	-0.512792	-0.353259	1.21187	-0.049388	-0.353259	-0.376586	-0.399914	-0.512792
ppa_stranded_DN16566_c0_g1_i1	-0.37116	-0.250545	0.759952	-0.250545	-0.27036	-0.265479	-0.265479	-0.265479	-0.318319	-0.265479	-0.258012
ppa_stranded_DN16567_c0_g1_i2	1.00081	0.201428	0.437157	0.780338	-0.606465	-0.292985	0.0759098	-0.236353	0.0144337	0.180503	-0.59576
ppa_stranded_DN16571_c0_g1_i1	-0.347801	-0.352157	-0.352157	-0.347801	-0.296804	-0.347801	-0.352157	-0.347801	-0.264233	-0.296804	0.287968
ppa_stranded_DN16574_c0_g1_i1	-0.931581	0.0737798	0.389849	-0.614323	-0.383001	0.508393	0.50317	0.41354	0.393002	-0.36202	-0.740857
ppa_stranded_DN16578_c0_g1_i1	-0.233006	-0.232889	-0.266695	-0.233006	-0.233006	-0.233006	-0.266753	-0.3005	-0.247242	-0.233006	-0.233006
ppa_stranded_DN16580_c0_g1_i1	-0.496755	-0.655131	-0.494328	-0.655131	-0.494328	1.22068	0.55619	1.12273	-0.494328	-0.496755	-0.655131
ppa_stranded_DN16581_c0_g1_i1	-0.793689	-0.767341	-0.776211	-0.758733	-0.132379	0.877231	1.28195	0.481634	-0.374167	-0.775949	-0.758733
ppa_stranded_DN16587_c0_g1_i1	-0.435196	-0.437793	-0.436495	-0.437793	0.0896184	0.290858	0.573219	0.667044	-0.375094	-0.437793	-0.437793
ppa_stranded_DN16592_c0_g1_i1	-0.472137	-0.472137	-0.165785	-0.472137	-0.29036	0.822895	0.498181	0.215004	-0.327878	-0.472137	-0.67194
ppa_stranded_DN16602_c0_g1_i1	-0.169031	-0.156174	-0.162602	-0.156174	-0.169031	-0.169031	-0.156174	-0.156174	-0.162602	-0.156174	-0.156174
ppa_stranded_DN16618_c0_g1_i2	-0.169031	-0.156174	3.28428	-0.152499	-0.169031	-0.169031	-0.162602	-0.169031	-0.162602	-0.156174	-0.156174
ppa_stranded_DN16620_c0_g1_i1	-0.466508	-0.47519	-0.378219	-0.483872	-0.289929	0.00849661	0.186498	0.57521	-0.289929	-0.483872	-0.47519
ppa_stranded_DN16628_c0_g2_i1	-0.219192	-0.230292	-0.230292	-0.219192	-0.219192	-0.219192	-0.216165	-0.219192	-0.219192	-0.219192	-0.230292
ppa_stranded_DN16638_c0_g1_i1	-0.773172	-0.810672	-0.810672	-0.773172	-0.335251	0.817318	0.399874	0.508036	-0.318633	-0.773172	-0.810672
ppa_stranded_DN16643_c0_g1_i1	-0.169031	-0.166715	-0.170599	-0.172167	-0.164399	-0.169031	-0.170599	-0.169031	-0.170599	-0.172167	-0.172167
ppa_stranded_DN16646_c0_g1_i1	-0.319225	-0.240804	-0.231397	-0.240804	-0.319225	-0.221991	-0.221991	-0.221991	-0.240804	-0.240804	-0.231397
ppa_stranded_DN16647_c0_g1_i2	-0.682594	1.214	-0.187428	-0.665379	-0.312278	0.147447	0.280219	0.171748	-0.296194	-0.665379	-0.665379
ppa_stranded_DN16653_c0_g1_i1	-0.774268	-0.645204	-0.100737	-0.244688	-0.59949	0.407815	0.370349	0.591324	-0.316266	-0.774268	-0.774268
ppa_stranded_DN16655_c0_g2_i1	-0.346972	-0.296262	-0.296262	-0.346972	1.01776	-0.346972	-0.296262	-0.245552	1.49187	-0.346972	-0.296262
ppa_stranded_DN16656_c0_g1_i1	0.300472	0.301207	-0.0148069	-0.00725174	-0.313037	-0.15098	-0.00152798	-0.2115	-0.104575	-0.149051	0.00679027
ppa_stranded_DN16659_c0_g1_i1	0.384201	0.534328	0.929498	-0.171176	-0.430302	-0.748883	-0.706313	-0.704987	-0.0405199	0.418074	-0.133585
ppa_stranded_DN16661_c0_g1_i1	-0.203736	-0.199183	-0.199183	-0.203736	-0.199183	-0.203736	-0.199183	-0.203736	-0.175402	-0.203736	-0.199183
ppa_stranded_DN16665_c0_g1_i1	-1.36307	-0.184574	-0.473383	-0.607538	-0.395575	0.177791	0.358051	0.650023	0.458773	-0.499022	-0.152742
ppa_stranded_DN16667_c0_g1_i4	-0.226888	-0.177058	-0.201973	-0.177058	-0.201973	-0.226888	-0.177058	-0.177058	-0.201973	-0.177058	-0.177058
ppa_stranded_DN16677_c0_g1_i1	-0.338003	0.0695878	-0.353412	-0.36882	-0.307799	-0.280147	-0.301989	-0.301989	-0.0925375	-0.338003	-0.301989
ppa_stranded_DN16677_c1_g1_i1	-0.856141	-0.714225	-0.419934	-0.669838	-0.35924	0.990285	0.304165	1.26825	-0.269677	-0.856141	-0.878786
ppa_stranded_DN16678_c0_g1_i1	-0.617748	0.166618	-0.196227	0.00266883	-0.384563	-0.273542	-0.265542	-0.286946	-0.426468	-0.306534	-0.33479
ppa_stranded_DN1667_c0_g1_i1	-0.966027	0.0651021	-0.896962	-0.86826	-0.0616619	1.09878	0.980848	0.796071	-0.100175	-0.782807	-0.724436
ppa_stranded_DN16681_c0_g1_i1	-0.355502	-0.324457	-0.324457	-0.293413	-0.269766	-0.293413	-0.269766	-0.293413	0.624317	-0.293413	-0.324457
ppa_stranded_DN16684_c0_g2_i1	-0.587641	0.975711	0.582101	-0.460781	-0.179644	-0.317588	-0.460781	-0.460781	-0.161993	-0.460781	-0.583308
ppa_stranded_DN16689_c0_g1_i1	-0.221356	-0.21372	-0.220588	-0.221356	-0.221356	-0.219821	-0.219821	-0.219821	-0.219821	-0.219821	-0.220588
ppa_stranded_DN16690_c0_g1_i1	-0.544035	-0.675674	-0.0853712	1.65378	-0.0652379	-0.280557	-0.148702	-0.208029	-0.0845372	-0.00597158	-0.591894
ppa_stranded_DN16691_c0_g1_i2	-0.388453	0.634757	0.19621	-0.137151	-0.277058	-0.297865	-0.314116	-0.388453	-0.388453	-0.388453	-0.388453
ppa_stranded_DN16692_c0_g1_i1	-0.310813	-0.267896	-0.289038	-0.267262	1.34821	-0.310813	-0.267262	-0.310813	0.869975	-0.310813	-0.289038
ppa_stranded_DN16694_c0_g1_i2	-0.244598	0.748508	-0.241357	-0.238116	-0.244598	-0.238116	-0.238116	-0.244598	-0.241357	-0.244598	-0.241357
ppa_stranded_DN16696_c0_g2_i1	-0.30044	-0.180097	-0.240269	-0.30044	0.429009	-0.30044	-0.240269	-0.30044	0.712112	-0.180097	-0.240269
ppa_stranded_DN16701_c0_g2_i1	-0.340101	-0.304111	-0.304111	-0.340101	-0.340101	-0.333817	3.30092	-0.340101	-0.329295	-0.268121	-0.268121
ppa_stranded_DN16702_c0_g1_i1	-0.278859	-0.0381337	1.51415	-0.202394	-0.196579	-0.251423	-0.204533	-0.224976	-0.201942	-0.161351	-0.278859
ppa_stranded_DN16706_c0_g1_i1	-0.787564	-0.762757	-0.578504	-0.762757	-0.220654	0.727154	0.22026	0.495946	-0.179101	-0.771591	-0.767174
ppa_stranded_DN16720_c0_g1_i1	-0.814399	-0.656255	-0.649095	-0.756716	-0.394838	0.429803	0.76645	0.862628	-0.571951	-0.756716	-0.757714
ppa_stranded_DN16724_c0_g2_i2	-0.366257	-0.309322	-0.309322	-0.366257	-0.301301	0.669258	-0.252388	-0.236345	-0.366257	-0.366257	-0.309322
ppa_stranded_DN16733_c0_g1_i2	-0.871291	-0.589375	-0.458959	-0.119758	-0.072473	0.303747	0.529983	0.179599	-0.089566	-0.455703	-0.620393
ppa_stranded_DN16737_c0_g1_i1	-1.36937	0.0765289	-0.102521	0.438565	-0.0863395	-0.193215	0.28335	0.322456	-0.188303	-0.142835	-0.890331
ppa_stranded_DN16738_c0_g1_i1	-0.405899	-0.486152	0.511395	-0.343919	-0.368648	-0.343919	-0.229747	-0.405899	-0.0743559	-0.405899	-0.405899
ppa_stranded_DN16741_c0_g1_i1	-0.263733	-0.263733	0.368851	1.65202	-0.160824	-0.263733	-0.263733	-0.32331	-0.293521	-0.263733	-0.263733
ppa_stranded_DN16746_c0_g2_i1	-0.241583	-0.241583	-0.222692	-0.2038	-0.2038	-0.2038	-0.2038	-0.2038	-0.202606	-0.2038	-0.2038
ppa_stranded_DN16748_c0_g1_i1	-0.286741	-0.227886	-0.227886	-0.286741	-0.286741	-0.169031	-0.227886	-0.156174	-0.227886	-0.286741	-0.227886
ppa_stranded_DN16756_c0_g1_i1	-0.54309	-0.561307	-0.637047	-0.54309	-0.192725	0.593498	0.21672	0.620972	-0.130558	-0.579523	-0.579523
ppa_stranded_DN16764_c0_g1_i1	-0.329507	0.188035	0.266087	-0.329507	-0.329507	-0.260356	-0.196411	-0.329507	-0.266324	-0.329507	-0.342558
ppa_stranded_DN16768_c0_g1_i1	-0.617393	-0.617393	-0.236027	-0.496777	-0.241009	0.587711	0.567215	0.514637	-0.23709	-0.617393	-0.617393
ppa_stranded_DN16769_c0_g1_i1	-0.60314	-0.274647	-0.621748	-0.420634	-0.367047	0.289991	0.171713	0.404227	-0.162577	-0.60314	-0.665885
ppa_stranded_DN16771_c0_g2_i1	-0.950287	-0.367586	0.713165	-0.529957	-0.243758	0.62502	0.297339	0.602413	-0.193402	-0.950287	-0.106345
ppa_stranded_DN16772_c0_g1_i1	-0.667842	-0.628853	-0.579122	-0.589864	-0.568379	1.05497	1.21952	0.409481	-0.0464841	-0.589864	-0.568379
ppa_stranded_DN16773_c0_g1_i1	-0.219857	-0.361573	-0.290715	-0.361573	-0.192128	-0.164399	-0.290715	-0.164399	-0.219857	-0.361573	-0.361573
ppa_stranded_DN16774_c0_g2_i1	-0.625697	-0.545223	-0.778675	-0.718062	-0.436839	0.868551	0.0350519	1.2022	-0.294816	-0.687141	-0.625697
ppa_stranded_DN16778_c0_g1_i2	-0.316844	1.41858	-0.28535	-0.292802	-0.304823	-0.292802	-0.292802	-0.292802	-0.292802	-0.292802	-0.28535
ppa_stranded_DN16779_c0_g1_i3	-0.854772	-0.675558	-0.708253	-0.833297	-0.442298	1.59843	1.01893	0.711409	-0.120299	-0.833297	-0.89706
ppa_stranded_DN16783_c0_g1_i1	-0.635049	-0.627805	-0.65443	-0.635049	0.143335	0.941105	0.512247	1.07283	-0.400259	-0.635049	-0.6883
ppa_stranded_DN16790_c0_g1_i1	-0.32192	-0.349954	-0.349954	-0.377987	-0.253629	-0.185337	-0.32192	-0.185337	-0.253629	-0.32192	-0.377987
ppa_stranded_DN16792_c0_g1_i1	-0.274302	-0.287379	-0.28084	-0.287379	-0.247318	-0.220334	0.393135	-0.274302	-0.28084	-0.287379	-0.287379
ppa_stranded_DN16811_c0_g2_i1	-0.346477	-0.344596	-0.344596	-0.346477	-0.344596	-0.156174	-0.156174	-0.156174	-0.344596	-0.346477	-0.344596
ppa_stranded_DN16812_c0_g1_i1	-0.967753	-0.511201	0.324059	1.00342	-0.249235	-0.712993	-0.426562	-0.540746	0.290938	0.843502	0.0593352
ppa_stranded_DN16816_c0_g1_i1	-0.589561	1.1727	0.555888	-0.0920384	-0.422397	-0.421941	-0.0985901	-0.272231	-0.54227	-0.589561	-0.492226
ppa_stranded_DN16817_c0_g2_i1	-0.210562	-0.226017	-0.218289	-0.226017	-0.205651	-0.210562	-0.218289	-0.210562	0.198223	-0.210562	-0.226017
ppa_stranded_DN16820_c0_g2_i1	-0.252427	-0.238036	-0.238036	-0.252427	-0.169031	-0.223645	-0.238036	-0.169031	-0.238036	-0.252427	-0.238036
ppa_stranded_DN16821_c0_g1_i1	-0.48292	-0.293268	-0.556739	-0.630559	-0.117778	0.0447268	-0.0285189	-0.167548	-0.302399	-0.48292	-0.635556
ppa_stranded_DN16822_c0_g1_i1	-0.434995	2.30943	-0.384934	-0.334873	-0.257226	-0.334873	-0.257226	-0.334873	-0.334873	-0.334873	-0.257226
ppa_stranded_DN16824_c0_g1_i1	-0.303597	-0.303597	-0.168568	-0.169031	-0.169031	-0.169031	-0.236314	-0.169031	-0.236314	-0.303597	-0.168568
ppa_stranded_DN16828_c0_g1_i1	-0.527357	-0.527357	0.304035	0.232381	-0.137096	-0.454017	-0.366889	-0.454017	-0.147602	0.504602	-0.594615
ppa_stranded_DN16829_c0_g1_i1	-0.92274	-0.726292	-0.370273	-0.199201	0.28517	0.206741	0.133537	0.700777	0.720161	-0.730399	-0.92274
ppa_stranded_DN16830_c0_g1_i1	-0.384526	-0.41101	-0.397768	-0.41101	-0.384526	0.490715	-0.0609478	-0.162708	-0.384526	-0.384526	-0.41101
ppa_stranded_DN16831_c0_g1_i1	-0.320856	-0.305262	-0.264421	-0.22358	-0.320856	-0.305262	-0.305262	-0.320856	-0.0930179	-0.305262	-0.305262
ppa_stranded_DN16832_c0_g1_i1	-0.761932	-0.776673	-0.794854	-0.725569	-0.367178	1.07045	0.822206	0.802845	-0.274999	-0.761932	-0.794854
ppa_stranded_DN16833_c0_g1_i1	-0.309096	-0.273612	-0.273612	-0.309096	1.00809	-0.2457	-0.238128	-0.309096	0.562337	-0.309096	-0.273612
ppa_stranded_DN16836_c0_g1_i3	-0.741829	-0.741829	-0.616839	-0.191091	-0.343671	-0.418102	0.112521	-0.131671	0.708847	0.585573	-0.491849
ppa_stranded_DN16839_c0_g1_i1	-0.45441	-0.45847	-0.4112	-0.45847	-0.4112	-0.162636	0.225806	0.601737	-0.45441	-0.45441	-0.45644
ppa_stranded_DN16840_c0_g2_i2	-0.235757	-0.156174	-0.195966	-0.156174	-0.235757	-0.156174	-0.156174	-0.156174	-0.195966	-0.156174	-0.156174
ppa_stranded_DN16841_c0_g1_i1	-0.220785	-0.220785	-0.231562	-0.242338	-0.200441	-0.242338	-0.231562	-0.242338	0.097197	-0.220785	-0.242338
ppa_stranded_DN16851_c0_g1_i1	-0.253104	-0.225814	-0.225814	-0.253104	0.465787	-0.253104	-0.225814	-0.198524	-0.183778	-0.253104	-0.225814
ppa_stranded_DN16855_c0_g1_i1	-0.169031	-0.230761	-0.199896	-0.230761	-0.169031	-0.169031	-0.199896	-0.169031	-0.164399	-0.169031	-0.230761
ppa_stranded_DN16880_c0_g1_i1	-0.629845	-0.715303	-0.585135	-0.800761	-0.289822	1.23128	0.807304	1.11986	-0.308567	-0.800761	-0.800761
ppa_stranded_DN16902_c1_g1_i1	-0.172601	-0.170816	-0.170816	-0.169031	-0.170816	-0.169031	-0.169031	-0.169031	-0.170816	-0.172601	-0.169031
ppa_stranded_DN16905_c0_g1_i1	-0.220989	0.773354	2.71983	-0.187741	-0.220989	-0.220989	-0.204365	-0.220989	-0.204365	-0.187741	-0.187741
ppa_stranded_DN16911_c0_g2_i1	-0.164399	-0.164399	-0.166715	-0.169031	-0.166715	-0.169031	-0.156174	-0.169031	-0.166715	-0.164399	-0.169031
ppa_stranded_DN16915_c0_g1_i1	-0.350873	0.529904	-0.43551	-0.350873	-0.267482	-0.390197	-0.048616	-0.390197	-0.350873	-0.350873	1.41919
ppa_stranded_DN16918_c0_g2_i1	-0.280863	-0.224947	-0.224947	-0.169031	0.0207526	-0.169031	-0.224947	-0.280863	0.750743	-0.280863	-0.224947
ppa_stranded_DN16923_c0_g2_i1	-0.956666	0.775461	0.934373	-0.0665885	0.267174	0.563079	0.347804	-0.105244	0.962711	-0.821296	-0.956666
ppa_stranded_DN16927_c0_g1_i3	-0.673463	-0.820871	0.839685	1.84818	-0.231158	-0.462019	-0.325707	-0.397575	-0.0160115	0.675741	-0.820871
ppa_stranded_DN16929_c0_g2_i1	-0.446377	-0.62167	-0.561547	-0.501105	-0.608424	1.03503	-0.42378	1.36107	-0.55597	-0.547176	-0.566612
ppa_stranded_DN16950_c0_g1_i1	-0.978084	-0.276468	0.291042	-0.491122	-0.290464	0.540093	0.462126	0.721271	-0.349275	-0.866203	0.163142
ppa_stranded_DN16950_c1_g1_i1	-0.37424	-0.323166	-0.323166	-0.272092	-0.272092	-0.169031	-0.169031	-0.169031	-0.220561	-0.37424	-0.272092
ppa_stranded_DN16982_c0_g1_i1	-0.302392	-0.243101	-0.243101	-0.302392	0.08677	-0.302392	-0.243101	-0.183809	1.40442	-0.302392	-0.243101
ppa_stranded_DN17010_c0_g1_i1	-0.164399	-0.156174	-0.160286	-0.156174	-0.164399	-0.164399	-0.160286	-0.164399	-0.160286	-0.156174	-0.156174
ppa_stranded_DN17015_c0_g1_i1	-0.224649	0.283383	2.86485	-0.237965	-0.231307	-0.237965	-0.224649	-0.237965	-0.231307	-0.224649	-0.237965
ppa_stranded_DN17020_c0_g1_i1	-0.300659	-0.264839	-0.264839	-0.22902	-0.300659	-0.169031	0.196369	-0.22902	-0.264839	-0.300659	-0.264839
ppa_stranded_DN17023_c0_g1_i1	-0.235657	-0.221929	-0.228793	-0.221929	-0.235657	-0.235657	-0.228793	-0.235657	-0.221929	-0.221929	-0.221929
ppa_stranded_DN17043_c0_g1_i1	-0.364154	-0.114923	0.0086849	-0.364154	-0.381099	-0.282268	-0.364154	-0.364154	-0.35565	-0.347147	-0.364154
ppa_stranded_DN17058_c0_g1_i1	-0.271173	-0.260113	-0.260113	-0.249053	-0.271173	-0.249053	-0.249053	-0.169031	-0.260113	-0.249053	-0.260113
ppa_stranded_DN17072_c0_g1_i1	-0.230394	-0.210208	-0.220301	-0.210208	-0.230394	-0.210208	-0.210208	-0.210208	-0.220301	-0.210208	-0.210208
ppa_stranded_DN17077_c0_g2_i1	-0.365985	-0.195103	-0.300009	-0.365985	-0.365985	-0.156174	-0.156174	-0.156174	-0.234033	-0.234033	-0.300009
ppa_stranded_DN17081_c0_g1_i1	-0.298783	-0.258744	-0.288474	-0.278166	0.329625	-0.278166	-0.288474	-0.278166	1.03344	-0.278166	-0.288474
ppa_stranded_DN17089_c0_g1_i2	-1.06419	-0.522536	-0.221165	-0.205937	-0.194393	0.710684	-0.252185	0.877783	0.0357877	-0.0080144	-0.923668
ppa_stranded_DN17094_c0_g1_i2	-0.201623	-0.165277	-0.185327	-0.201623	-0.201623	-0.201623	-0.169031	-0.169031	-0.201623	-0.169031	-0.185327
ppa_stranded_DN17100_c0_g1_i1	-0.169031	-0.196187	-0.182609	-0.196187	-0.169031	-0.169031	-0.169031	-0.169031	-0.182609	-0.196187	-0.182609
ppa_stranded_DN17102_c1_g1_i1	-0.349072	-0.349072	3.24456	0.836472	-0.349072	-0.287509	-0.294783	-0.355569	-0.349072	-0.349072	-0.355569
ppa_stranded_DN17103_c0_g1_i4	-0.290195	-0.211135	-0.250665	-0.190339	-0.240267	-0.290195	-0.250665	-0.211135	-0.250665	-0.211135	-0.211135
ppa_stranded_DN17104_c0_g2_i1	-0.20978	1.42905	0.0684844	-0.198032	-0.203906	-0.198032	-0.190878	-0.198032	-0.198032	-0.20978	-0.198032
ppa_stranded_DN17125_c0_g1_i1	-0.431937	-0.431764	-0.431764	-0.431937	-0.431937	0.042159	-0.344579	-0.229928	0.706481	-0.431591	-0.431591
ppa_stranded_DN17126_c0_g2_i1	-0.271521	-0.200731	-0.236126	-0.271521	0.279484	-0.271521	-0.236126	-0.200731	1.20786	-0.271521	-0.236126
ppa_stranded_DN17130_c0_g1_i1	-0.657543	-0.671415	-0.753205	-0.685286	-0.189717	1.16501	0.596598	0.938858	0.217107	-0.685286	-0.685286
ppa_stranded_DN17133_c0_g1_i1	-0.447091	-0.334883	-0.309636	-0.303271	1.62329	-0.39039	-0.3222	-0.406848	1.91123	-0.303271	-0.303271
ppa_stranded_DN17142_c0_g1_i1	-0.270387	-0.259507	-0.259507	0.422853	-0.189897	-0.248626	-0.219517	-0.248626	0.0174469	-0.270387	-0.248626
ppa_stranded_DN17143_c0_g2_i1	-0.169031	-0.245794	-0.207413	-0.245794	-0.166715	-0.169031	-0.207413	-0.169031	-0.169031	-0.245794	-0.245794
ppa_stranded_DN17148_c0_g1_i4	-0.552695	-0.425738	-0.425738	-0.239559	-0.00652047	-0.239559	-0.0366647	-0.239559	0.100162	-0.298782	-0.425738
ppa_stranded_DN17163_c0_g2_i1	-0.169031	-0.192106	-0.178252	-0.192106	-0.164399	-0.169031	-0.180568	-0.169031	-0.180568	-0.169031	-0.192106
ppa_stranded_DN17169_c0_g1_i1	-0.258949	-0.228272	-0.228272	-0.258949	0.219761	-0.258949	-0.228272	-0.258949	1.78708	-0.258949	-0.228272
ppa_stranded_DN17172_c0_g2_i1	-0.426377	-0.419452	-0.419452	-0.426377	-0.426377	0.875608	-0.336163	0.679791	-0.426377	-0.426377	-0.419452
ppa_stranded_DN17185_c0_g1_i1	-0.375979	0.0912957	0.503276	-0.290541	-0.297171	-0.290541	-0.218745	-0.21746	-0.33326	-0.375979	-0.375979
ppa_stranded_DN17192_c0_g1_i1	-0.812555	-0.727192	0.644402	1.27397	-0.341761	-0.359207	-0.151991	-0.345678	-0.0524012	0.64751	-0.727192
ppa_stranded_DN17204_c0_g1_i1	-0.482761	-0.349532	-0.416259	-0.482987	-0.482761	0.00459881	-0.192623	0.381148	-0.190785	-0.482761	-0.482874
ppa_stranded_DN17204_c1_g1_i1	0.490023	0.113865	-0.169042	-0.672003	-0.383787	-0.206222	-0.117197	-0.433826	-0.488312	-0.646403	1.09146
ppa_stranded_DN17216_c0_g2_i1	-0.164399	-0.156174	-0.160286	-0.156174	-0.158449	-0.164399	-0.160286	-0.164399	-0.160286	-0.156174	-0.156174
ppa_stranded_DN17224_c0_g1_i2	-0.435179	-0.435179	0.405656	-0.294133	-0.14705	-0.216784	-0.255458	-0.216784	-0.255458	-0.435179	-0.294133
ppa_stranded_DN17225_c0_g1_i1	-0.250629	-0.23653	-0.23653	-0.250629	0.670589	-0.250629	-0.23653	-0.250629	2.13132	-0.250629	-0.23653
ppa_stranded_DN17245_c0_g1_i1	-0.280355	-0.254267	-0.254267	-0.280355	-0.280355	-0.228179	-0.211237	-0.194295	-0.280355	-0.280355	-0.254267
ppa_stranded_DN17254_c0_g2_i1	-0.432491	-0.375925	-0.375925	-0.319359	-0.319359	-0.319359	-0.299439	0.00331087	0.251447	-0.319359	-0.375925
ppa_stranded_DN17264_c0_g1_i1	-0.243956	-0.284594	-0.264275	-0.243956	-0.243956	-0.207895	-0.243956	-0.243956	-0.225925	-0.243956	-0.284594
ppa_stranded_DN17281_c0_g1_i1	-0.223878	0.3012	-0.283017	-0.265738	-0.265419	-0.265738	-0.142416	-0.265738	-0.265738	-0.265738	-0.265738
ppa_stranded_DN17284_c0_g1_i1	-0.308432	-0.308432	-0.323884	-0.308432	1.85337	-0.308432	-0.323884	-0.308432	1.69696	-0.308432	-0.308432
ppa_stranded_DN17286_c0_g1_i1	-0.330531	-0.294069	-0.294069	-0.330531	2.09134	-0.330531	-0.294069	-0.330531	0.525801	-0.330531	-0.294069
ppa_stranded_DN17290_c0_g1_i2	-0.169031	-0.156174	-0.162602	-0.152499	-0.169031	-0.169031	-0.162602	-0.169031	-0.162602	-0.156174	-0.156174
ppa_stranded_DN17293_c0_g2_i1	-0.24789	-0.238979	-0.186854	-0.167597	-0.225127	-0.220185	-0.230069	-0.230069	-0.219773	-0.220185	-0.220185
ppa_stranded_DN17316_c0_g2_i1	-0.223645	-0.223645	-0.220464	-0.217282	-0.217282	-0.169031	-0.220464	-0.217282	-0.220464	-0.223645	-0.217282
ppa_stranded_DN17321_c0_g1_i2	-0.778043	-0.714953	1.59458	0.487836	0.335696	0.189213	-0.0384509	-0.065082	0.428562	-0.58578	-0.714953
ppa_stranded_DN17327_c0_g1_i1	-0.631035	-0.256111	0.265609	-0.246791	-0.17686	-0.304333	-0.486319	-0.448531	-0.277676	-0.161864	2.13212
ppa_stranded_DN17332_c0_g1_i1	-0.623666	-0.445662	-0.627074	-0.623666	-0.366433	0.356079	0.13314	0.222191	-0.117873	-0.630482	-0.623666
ppa_stranded_DN17337_c0_g1_i1	-0.234029	-0.205782	-0.202408	-0.234029	-0.234029	-0.205782	-0.219905	-0.205782	-0.219905	-0.205782	-0.219905
ppa_stranded_DN17341_c0_g1_i1	-0.565988	2.05644	1.49633	0.128353	-0.18881	-0.509749	-0.34762	-0.465432	-0.457344	-0.477153	-0.537319
ppa_stranded_DN17342_c0_g1_i1	-0.298224	-0.253551	-0.287087	-0.298224	0.807963	-0.275951	-0.275951	-0.298224	1.04254	-0.298224	-0.287087
ppa_stranded_DN17345_c0_g1_i1	-0.286491	-0.273732	-0.273732	-0.286491	-0.255494	-0.286491	-0.273732	-0.286491	2.42738	-0.260972	-0.273732
ppa_stranded_DN17347_c0_g2_i1	-0.345622	-0.287833	-0.287833	-0.345622	2.03944	-0.345622	-0.287833	-0.345622	0.924277	-0.345622	-0.287833
ppa_stranded_DN17350_c0_g1_i1	-0.789005	-0.776963	-0.729977	-0.695033	0.0444365	-0.257117	-0.103524	-0.221227	0.446225	0.86356	-0.764921
ppa_stranded_DN17352_c0_g1_i1	0.689469	1.87466	0.577672	0.94473	-0.282812	-0.422864	-0.503015	-0.550124	-0.259853	-0.235409	-1.24503
ppa_stranded_DN17363_c0_g1_i2	-0.258139	-0.213585	-0.213585	-0.258139	0.606655	-0.258139	-0.213585	-0.258139	-0.156174	-0.258139	-0.169031
ppa_stranded_DN17366_c0_g1_i1	-0.309996	-0.286938	-0.2475	-0.286938	1.32799	-0.309996	-0.298467	-0.309996	1.18399	-0.286938	-0.286938
ppa_stranded_DN17367_c0_g1_i1	-0.315621	-0.292075	-0.292075	-0.315621	1.98104	-0.315621	-0.292075	-0.315621	1.09709	-0.268528	-0.292075
ppa_stranded_DN17374_c0_g1_i1	-0.382452	-0.382452	-0.112152	-0.306641	-0.306641	-0.310749	-0.382452	-0.306641	-0.344546	-0.306641	-0.344546
ppa_stranded_DN17378_c0_g1_i1	-0.709499	-0.570429	-0.295425	-0.514353	-0.611926	0.185294	-0.195646	0.199186	-0.123811	-0.514353	-0.570429
ppa_stranded_DN17380_c0_g1_i1	-0.225552	1.24241	-0.197291	-0.257109	-0.225552	-0.225552	-0.241331	-0.225552	-0.241331	-0.257109	-0.257109
ppa_stranded_DN17389_c0_g1_i1	-0.238702	-0.313783	-0.276242	-0.313783	-0.238702	-0.200903	1.32312	-0.200903	-0.276242	-0.313783	-0.313783
ppa_stranded_DN17399_c0_g1_i1	-0.52691	-0.445851	0.0409727	-0.379669	0.0887471	-0.379669	-0.208447	-0.379669	0.293398	-0.379669	-0.519471
ppa_stranded_DN17401_c0_g1_i1	-0.80156	-0.828251	1.24794	1.32414	-0.12468	-0.402808	-0.525486	-0.399664	0.104267	0.589683	-0.80156
ppa_stranded_DN17403_c0_g1_i1	-0.265084	-0.238481	-0.251782	-0.265084	-0.265084	-0.218483	-0.238481	-0.238481	-0.238481	-0.265084	-0.251782
ppa_stranded_DN17404_c0_g1_i1	-0.374238	0.184839	-0.311484	-0.352157	-0.363198	-0.352157	-0.270812	-0.270812	-0.270812	-0.352157	-0.270812
ppa_stranded_DN17407_c0_g1_i1	-0.335023	-0.335023	-0.356547	-0.378072	0.133737	-0.335023	-0.204173	-0.335023	0.179922	-0.335023	-0.378072
ppa_stranded_DN17413_c0_g1_i1	-0.947792	0.0201281	0.252645	0.153226	-0.262766	-0.284259	-0.408516	-0.0242259	-0.00513765	0.0778882	-0.873285
ppa_stranded_DN17419_c0_g1_i1	-0.377153	2.34137	0.344356	-0.360114	-0.253255	-0.360114	-0.368634	-0.377153	-0.368634	-0.377153	-0.368634
ppa_stranded_DN17420_c0_g2_i1	-0.164399	-0.152499	-0.160286	-0.156174	-0.164399	-0.164399	-0.160286	-0.164399	-0.160286	-0.156174	-0.156174
ppa_stranded_DN17422_c0_g1_i2	-0.535529	-0.458383	-0.589825	-0.535529	0.0772938	0.497471	-0.331001	0.250999	0.0481287	-0.535529	-0.644121
ppa_stranded_DN17430_c0_g2_i1	-0.698678	-0.626913	-0.73462	0.952801	-0.208494	-0.197331	-0.433632	-0.343991	0.195094	0.19941	-0.0890616
ppa_stranded_DN17431_c0_g1_i2	-0.430867	-0.433608	-0.402195	-0.433608	-0.370782	-0.370782	2.07202	-0.107959	-0.400824	-0.433608	-0.433608
ppa_stranded_DN17440_c0_g1_i2	-0.22871	-0.196555	-0.230563	-0.22871	-0.196555	-0.22871	-0.22871	-0.22871	-0.196555	-0.22871	-0.22871
ppa_stranded_DN17442_c0_g1_i1	-0.827714	-0.215913	-0.489285	-0.528802	0.0407827	0.130007	0.175826	0.258707	-0.165211	-0.628096	-0.282345
ppa_stranded_DN17444_c0_g1_i2	-0.448769	-0.28712	0.220517	-0.306623	-0.124471	-0.306623	-0.28712	-0.306623	0.212797	-0.306623	-0.377696
ppa_stranded_DN17445_c0_g1_i1	-0.173661	3.42111	-0.160765	-0.169031	-0.171346	-0.169031	-0.160765	-0.169031	-0.171346	-0.173661	-0.169031
ppa_stranded_DN17448_c0_g1_i1	-0.638989	-0.0655512	-0.317988	-0.190204	-0.433253	0.704063	0.58152	0.213472	-0.125932	-0.131052	-0.859048
ppa_stranded_DN17449_c0_g1_i1	-0.229411	-0.262553	-0.262553	-0.229411	-0.22877	-0.229411	-0.229411	-0.229411	-0.229411	-0.229411	-0.295695
ppa_stranded_DN17451_c0_g1_i1	-0.295016	-0.262345	-0.262345	-0.295016	-0.262345	-0.229674	-0.210685	-0.229674	-0.22018	-0.295016	-0.262345
ppa_stranded_DN17462_c0_g2_i1	-0.250739	-0.209885	-0.209885	-0.250739	-0.169031	-0.169031	-0.209885	-0.250739	0.532421	-0.250739	-0.209885
ppa_stranded_DN17470_c0_g1_i1	-0.30117	-0.263707	-0.263707	-0.30117	-0.30117	-0.30117	3.29968	-0.30117	-0.30117	-0.226244	-0.263707
ppa_stranded_DN17471_c0_g1_i1	-0.445073	-0.437851	-0.444453	-0.443833	-0.445073	0.47517	0.00668488	0.632304	-0.124921	-0.443833	-0.443833
ppa_stranded_DN17474_c0_g1_i1	-0.513621	-0.504969	0.361489	-0.504969	1.90289	-0.29034	0.165475	-0.194294	-0.0920979	-0.504969	-0.504969
ppa_stranded_DN17478_c0_g1_i1	-0.278451	-0.278451	-0.272129	-0.265806	-0.0944044	-0.171203	-0.265806	-0.265806	-0.265806	-0.265806	-0.265806
ppa_stranded_DN17481_c0_g1_i1	-0.22358	-0.22358	-0.206728	-0.189877	-0.189877	-0.189877	-0.206728	-0.189877	-0.169031	-0.22358	-0.189877
ppa_stranded_DN17483_c0_g1_i1	-0.501254	-0.488451	-0.573175	-0.501254	-0.501254	0.492016	0.818025	0.851586	-0.488451	-0.501254	-0.645096
ppa_stranded_DN17488_c0_g1_i2	-0.820068	-0.143032	-0.755917	-0.697419	-0.0632679	0.355339	0.914333	0.908824	0.0982541	-0.814416	-0.814416
ppa_stranded_DN17490_c0_g1_i1	-0.368619	-0.320091	-0.320091	-0.271562	0.608443	-0.271562	-0.271562	-0.368619	1.14479	-0.271562	-0.271562
ppa_stranded_DN17498_c0_g1_i1	-0.447714	0.253942	-0.527724	-0.447714	-0.178168	-0.15925	-0.150584	0.308611	-0.410121	-0.447714	-0.527724
ppa_stranded_DN17500_c0_g2_i1	1.12976	1.42727	-0.691053	-0.363033	-0.429212	-0.558276	-0.43621	-0.535275	0.00191836	-0.0940155	-0.740942
ppa_stranded_DN17501_c0_g1_i1	-0.698499	-0.474617	-0.474617	-0.479801	-0.397779	0.269836	0.821256	0.356275	-0.411768	-0.469434	-0.479801
ppa_stranded_DN17503_c0_g2_i1	-0.495546	-0.511509	-0.511509	-0.495546	0.108612	0.71897	0.0364253	0.764613	-0.473139	-0.495546	-0.511509
ppa_stranded_DN17506_c0_g1_i3	-0.536732	-0.361952	0.415202	0.174607	0.00695903	-0.251039	-0.130061	-0.150701	-0.0809145	-0.0335847	-0.469036
ppa_stranded_DN17508_c0_g1_i1	0.356422	-0.431826	0.0648095	0.255578	-0.0112655	-0.33141	-0.306889	-0.198139	0.0623134	0.183243	-0.246346
ppa_stranded_DN17515_c0_g1_i1	-0.216864	-0.20438	-0.20438	-0.216864	-0.20438	-0.191897	-0.167088	-0.216864	-0.216864	-0.191897	-0.17704
ppa_stranded_DN17517_c0_g1_i1	-0.80722	-0.74778	-0.0796332	-0.754163	-0.368231	0.802843	1.10415	0.839049	-0.0764573	-0.754163	-0.754163
ppa_stranded_DN17527_c0_g1_i1	-0.164399	-0.157988	-0.161193	-0.157988	-0.164399	-0.157988	-0.161193	-0.164399	-0.161193	-0.157988	-0.157988
ppa_stranded_DN17535_c0_g2_i1	-0.406156	-0.446898	-0.426527	-0.446898	-0.370746	0.317929	-0.0812422	0.268698	-0.283071	-0.446898	-0.446898
ppa_stranded_DN17537_c0_g1_i1	-0.320959	-0.288423	-0.325813	-0.330667	0.742939	-0.320959	-0.320959	-0.330667	-0.320959	-0.320959	-0.330667
ppa_stranded_DN17539_c0_g1_i1	-0.461918	0.555876	0.300772	-0.352802	-0.358346	-0.38568	-0.338955	-0.38568	-0.411656	-0.461918	0.244172
ppa_stranded_DN17544_c0_g1_i2	-0.52589	-0.583629	-0.64748	-0.641369	-0.306121	0.354444	0.28718	0.354554	-0.402992	-0.641369	-0.641369
ppa_stranded_DN17545_c0_g1_i1	-0.33084	-0.276124	-0.323114	-0.33084	1.46141	-0.315388	-0.323114	-0.33084	1.43443	-0.315388	-0.323114
ppa_stranded_DN17546_c0_g1_i1	-0.500249	1.4614	1.08993	-0.0539319	-0.159164	-0.38754	-0.392754	-0.422181	-0.398047	-0.422181	-0.461215
ppa_stranded_DN17547_c0_g1_i1	-0.653846	-0.323185	0.703326	-0.181854	-0.304418	-0.320016	-0.228444	-0.382796	-0.371148	-0.166877	-0.653846
ppa_stranded_DN17548_c0_g1_i1	-0.262136	2.04441	-0.166791	-0.262136	-0.262136	-0.177407	-0.177407	-0.177407	-0.219772	-0.262136	-0.177407
ppa_stranded_DN17549_c0_g1_i1	-0.234115	-0.247229	-0.256348	-0.278581	-0.224996	-0.234115	-0.224996	-0.234115	-0.224996	-0.234115	-0.278581
ppa_stranded_DN17557_c0_g2_i1	-0.205778	-0.197977	-0.187404	-0.205778	-0.201877	-0.169031	-0.197977	-0.197977	-0.205778	-0.205778	-0.197977
ppa_stranded_DN17561_c0_g1_i1	-0.351304	-0.323989	-0.346868	-0.342432	-0.351304	-0.305547	1.01113	-0.106112	-0.323989	-0.342432	-0.346868
ppa_stranded_DN17563_c0_g1_i1	-0.463099	0.227508	0.157743	-0.463099	-0.389985	-0.374033	-0.50305	-0.463099	-0.251351	-0.463099	2.36209
ppa_stranded_DN17579_c0_g1_i2	-0.314912	-0.277645	-0.277645	-0.314912	1.42801	-0.314912	-0.277645	-0.314912	0.985294	-0.240378	-0.277645
ppa_stranded_DN17584_c0_g1_i1	-0.210367	-0.373773	-0.29207	-0.373773	-0.205109	-0.210367	-0.210367	-0.199852	-0.210367	-0.373773	-0.373773
ppa_stranded_DN17589_c0_g1_i1	-0.587656	-0.587656	-0.473287	-0.703163	-0.566487	0.785305	0.69849	0.350138	-0.265431	-0.703163	-0.703163
ppa_stranded_DN17592_c0_g1_i1	-0.602248	-0.464055	0.0187289	0.331868	-0.121056	-0.310619	-0.0024771	-0.310619	-0.197489	-0.325861	-0.464055
ppa_stranded_DN17609_c0_g1_i2	-0.164399	-0.156174	-0.160286	-0.156174	-0.160286	-0.164399	-0.160286	-0.164399	-0.156174	-0.156174	-0.156174
ppa_stranded_DN17614_c0_g1_i1	-0.760127	-0.130456	-0.757409	-0.754692	0.068254	0.803817	0.460506	0.990189	-0.520605	-0.754692	-0.865598
ppa_stranded_DN17625_c0_g1_i1	-0.238898	-0.227009	0.7154	-0.215119	-0.212356	-0.215119	-0.227009	-0.215119	-0.215119	-0.238898	-0.212356
ppa_stranded_DN17629_c0_g1_i1	-0.54956	-0.5739	-0.30963	-0.598239	-0.54956	1.00568	-0.453483	1.20737	-0.491604	-0.54956	-0.54956
ppa_stranded_DN17633_c0_g1_i1	-0.883592	-0.768654	1.04466	1.45634	0.0676138	0.352435	-0.235967	0.311649	0.0263982	-0.653715	-0.936274
ppa_stranded_DN17634_c0_g1_i2	0.321832	0.856974	-0.176984	-0.300312	-0.386713	-0.85189	-0.773927	-0.840311	-0.301317	0.146752	1.81835
ppa_stranded_DN17636_c0_g1_i2	-0.53665	0.960542	1.75102	-0.440512	-0.298246	-0.337745	-0.321145	-0.333206	-0.193599	-0.333206	-0.386859
ppa_stranded_DN17639_c0_g1_i1	-0.237437	-0.225934	-0.191731	-0.237437	-0.237437	-0.214431	-0.225934	-0.214431	-0.214431	-0.237437	-0.225934
ppa_stranded_DN17640_c1_g1_i1	-0.0283572	-0.423135	-0.575034	-0.442356	-0.284644	0.72751	0.71349	0.685104	-0.395318	-0.779142	-0.863997
ppa_stranded_DN17662_c0_g1_i1	-0.342598	-0.305246	-0.348707	-0.342598	0.913822	-0.342598	-0.300325	-0.342598	0.81133	-0.342598	-0.342598
ppa_stranded_DN17669_c0_g1_i1	-0.223804	-0.162602	2.51385	-0.223804	-0.223804	-0.169031	-0.196417	-0.169031	-0.169031	-0.169031	-0.196417
ppa_stranded_DN17671_c0_g1_i1	-0.346952	-0.346952	-0.333307	-0.319663	0.320176	-0.169031	-0.169031	-0.319663	-0.244347	-0.346952	-0.319663
ppa_stranded_DN17671_c0_g2_i1	-0.314332	-0.314332	-0.306141	-0.29795	0.298593	-0.29795	-0.249969	-0.29795	0.867812	-0.314332	-0.29795
ppa_stranded_DN17678_c0_g1_i1	-0.332858	-0.30453	-0.30453	-0.332858	0.809618	-0.332858	-0.30453	-0.332858	1.5081	-0.276202	-0.30453
ppa_stranded_DN17679_c0_g1_i1	-0.169031	-0.154336	-0.162602	-0.156174	-0.162602	-0.169031	-0.162602	-0.169031	-0.162602	-0.156174	-0.156174
ppa_stranded_DN17683_c0_g1_i1	-1.01912	-0.502589	-0.700593	-0.363545	-0.260372	0.223602	0.243727	0.109414	0.27162	-0.150759	-0.227595
ppa_stranded_DN17684_c1_g1_i1	-0.234181	-0.179006	-0.206594	-0.179006	-0.234181	-0.179006	-0.206594	-0.179006	-0.179006	-0.179006	-0.179006
ppa_stranded_DN17687_c0_g1_i1	-0.352815	-0.342031	-0.342031	-0.352815	0.404265	-0.331247	-0.318487	-0.318487	1.6326	-0.352815	-0.342031
ppa_stranded_DN17697_c0_g1_i1	-0.169761	-0.152499	1.02234	-0.152499	-0.183414	-0.183414	-0.176587	-0.183414	-0.176587	-0.169761	-0.169761
ppa_stranded_DN17711_c0_g1_i1	0.922919	0.784331	-0.0410024	-0.186171	-0.288892	-0.627924	-0.398526	-0.706036	-0.129758	-0.317249	0.0704053
ppa_stranded_DN17717_c0_g1_i1	-0.600789	0.572752	1.12821	-0.277756	-0.455465	-0.331474	-0.400994	-0.480091	-0.48507	-0.0654878	1.10204
ppa_stranded_DN17718_c0_g1_i1	-0.390758	-0.513307	-0.530122	-0.546937	-0.165412	1.61645	-0.390758	0.696299	-0.0717684	-0.513307	-0.546937
ppa_stranded_DN17722_c0_g1_i1	-0.228819	-0.198925	-0.198925	-0.228819	0.249712	-0.228819	-0.198925	-0.169031	0.351067	-0.228819	-0.169031
ppa_stranded_DN17725_c0_g1_i1	-0.729622	-0.729622	-0.731653	-0.729622	-0.495337	0.682507	1.70377	1.03584	-0.062517	-0.729622	-0.729622
ppa_stranded_DN17726_c0_g1_i1	-0.312923	-0.294633	-0.294633	-0.312923	1.87707	-0.312923	-0.294633	-0.276343	1.24782	-0.312923	-0.294633
ppa_stranded_DN17732_c0_g1_i1	-0.254831	-0.24244	-0.24244	-0.254831	0.0969849	-0.23005	-0.24244	-0.23005	0.225572	-0.23005	-0.24244
ppa_stranded_DN17733_c0_g1_i1	-0.169031	-0.22871	-0.19887	-0.22871	-0.169031	-0.169031	-0.169031	-0.169031	-0.169031	-0.22871	-0.22871
ppa_stranded_DN17737_c0_g1_i1	-0.719252	1.16329	-0.0474782	0.108578	-0.348292	-0.430315	-0.416719	-0.475628	-0.152574	0.154138	-0.381612
ppa_stranded_DN17738_c0_g1_i1	-0.984437	1.02314	0.930368	0.16787	-0.32028	-0.633491	-0.383427	-0.487054	-0.0754131	-0.0686613	0.989845
ppa_stranded_DN1773_c0_g2_i1	-0.229808	2.64043	-0.220822	-0.211836	-0.229808	-0.229808	-0.220822	-0.229808	-0.220822	-0.211836	-0.191495
ppa_stranded_DN17742_c0_g2_i1	-0.588297	-0.56427	-0.583243	-0.550351	-0.454922	0.444645	0.0692546	0.354869	-0.0930018	-0.578189	-0.56427
ppa_stranded_DN17748_c0_g1_i1	-0.459131	-0.572909	0.501244	0.11526	-0.120115	-0.0509985	-0.260292	-0.222221	-0.262931	0.385971	-0.565859
ppa_stranded_DN17766_c0_g1_i1	-0.703212	-0.730496	-0.730496	-0.529806	-0.196831	0.535384	0.270218	0.32472	-0.176826	-0.703212	-0.529806
ppa_stranded_DN17777_c0_g1_i1	-0.568884	-0.615766	-0.592325	-0.615766	-0.478027	0.555573	0.0453115	0.55117	-0.247857	-0.615766	-0.615766
ppa_stranded_DN17788_c0_g2_i1	-0.357856	-0.265961	-0.311908	-0.254285	-0.311908	-0.357856	-0.311908	-0.265961	0.105425	-0.265961	-0.265961
ppa_stranded_DN17789_c0_g1_i1	-0.2232	-0.189687	-0.196115	-0.2232	-0.196115	-0.169031	-0.169031	-0.2232	-0.196115	-0.169031	-0.196115
ppa_stranded_DN17795_c0_g2_i1	-0.227911	-0.170771	0.401525	-0.227911	-0.259152	-0.290393	-0.227911	-0.290393	-0.259152	-0.227911	-0.290393
ppa_stranded_DN17799_c0_g1_i4	-0.532559	-0.532559	-0.560374	-0.532559	-0.265348	0.811976	0.427309	0.346605	-0.493858	-0.532559	-0.588188
ppa_stranded_DN17801_c0_g2_i1	-0.576703	0.110627	-0.0977306	-0.323544	-0.196534	0.806828	0.307483	0.507014	0.163402	-0.817653	-0.893871
ppa_stranded_DN17802_c0_g1_i1	-0.661602	-0.210624	0.533926	0.229552	-0.189259	-0.385379	-0.129912	-0.454161	-0.332697	-0.0732687	-0.283902
ppa_stranded_DN17804_c0_g1_i1	-0.229383	-0.222808	-0.236003	-0.242622	-0.222808	-0.242622	-0.229383	-0.242622	0.151658	-0.229383	-0.242622
ppa_stranded_DN17805_c0_g1_i1	-0.221204	-0.221204	-0.223623	-0.226042	-0.223623	-0.226042	-0.221204	-0.221204	-0.223623	-0.221204	-0.226042
ppa_stranded_DN17808_c0_g1_i1	-0.608815	-0.373423	-0.491119	-0.373423	-0.233636	0.0643562	0.393611	0.0266812	-0.0464528	-0.373423	-0.373423
ppa_stranded_DN17826_c0_g1_i1	-0.752199	-0.793352	-0.506162	-0.62901	-0.108881	0.447525	0.380197	0.669902	-0.0786844	-0.62901	-0.62901
ppa_stranded_DN17827_c0_g2_i1	-0.541892	0.144471	-0.782447	0.11528	-0.495071	0.0410853	0.500114	0.55376	-0.215624	-0.541892	-0.782447
ppa_stranded_DN17831_c0_g1_i1	-0.218112	-0.333836	-0.215188	-0.218112	-0.218112	-0.218112	-0.275974	-0.212265	-0.218112	-0.218112	-0.218112
ppa_stranded_DN17843_c0_g1_i1	-0.285455	-0.261	-0.261	-0.236546	-0.236546	-0.169031	-0.261	-0.236546	-0.236546	-0.285455	-0.236546
ppa_stranded_DN17849_c0_g1_i1	-0.788977	-0.36672	-0.723562	-0.658147	0.303179	0.549984	0.920433	0.564793	-0.320723	-0.658147	-0.788977
ppa_stranded_DN17854_c0_g1_i1	-0.262863	-0.234778	-0.24882	-0.262863	-0.262863	-0.234778	-0.234778	-0.234778	-0.234778	-0.262863	-0.24882
ppa_stranded_DN17861_c0_g1_i2	-0.289877	-0.32423	-0.307053	-0.32423	0.209739	-0.289877	-0.289877	-0.289877	0.27886	-0.32423	-0.32423
ppa_stranded_DN17866_c0_g1_i1	-0.608864	0.503546	0.543362	-0.317405	-0.421669	-0.464675	-0.278101	-0.28877	-0.292832	-0.0682869	1.02348
ppa_stranded_DN17869_c0_g1_i1	-0.0142645	-0.705929	-1.03172	-0.340231	-0.0773417	0.651184	0.824467	1.13091	-0.0092346	-0.635403	-0.54482
ppa_stranded_DN17869_c1_g1_i1	-0.826081	-0.72257	-0.308168	-0.625116	-0.267845	1.26921	0.372643	0.902181	-0.0566447	-0.797586	-0.826081
ppa_stranded_DN17870_c0_g1_i2	-0.164399	-0.390719	-0.350249	-0.390719	-0.164399	-0.164399	-0.237089	-0.309779	-0.237089	-0.309779	-0.390719
ppa_stranded_DN17871_c0_g1_i1	-0.230694	-0.215769	-0.215769	-0.230694	-0.230694	-0.230694	-0.222071	-0.230694	-0.230694	-0.230694	-0.226383
ppa_stranded_DN17872_c0_g1_i1	-0.457425	0.105132	-0.41529	-0.400903	-0.0422443	-0.347126	-0.400903	-0.400903	-0.284019	-0.400903	-0.429677
ppa_stranded_DN17873_c0_g1_i2	-0.169031	1.19749	-0.1678	-0.166568	-0.169031	-0.169031	-0.1678	-0.169031	-0.1678	-0.166568	-0.166568
ppa_stranded_DN17880_c0_g1_i1	-0.918971	-0.850249	-0.895022	-0.00738487	-0.363292	0.133273	0.0326836	0.363604	-0.00445694	0.130269	-0.829425
ppa_stranded_DN17882_c0_g1_i1	-0.164399	-0.187383	-0.181433	-0.164399	-0.164399	-0.164399	-0.187383	-0.164399	-0.164399	-0.164399	-0.187383
ppa_stranded_DN17889_c1_g1_i1	-0.804615	0.228464	-0.0704826	-0.804615	-0.556291	0.581282	0.597038	0.356141	-0.17384	-0.804615	-0.766707
ppa_stranded_DN17891_c0_g1_i1	-0.719301	-0.635949	-0.645424	-0.552597	0.248042	0.939192	0.363718	0.298642	-0.254398	-0.571548	-0.571548
ppa_stranded_DN17896_c0_g1_i1	-0.216597	0.495895	-0.166843	-0.216597	-0.329242	-0.32094	-0.272919	-0.329242	-0.289277	-0.329242	-0.216597
ppa_stranded_DN17898_c0_g2_i1	-0.43596	-0.221859	-0.414677	-0.43596	1.2741	-0.393394	-0.370555	-0.393394	1.27312	-0.393394	-0.393394
ppa_stranded_DN17902_c0_g1_i1	-0.550496	0.217744	-0.23182	-0.47339	-0.50669	-0.387209	-0.36608	-0.2971	-0.433951	-0.144768	2.05373
ppa_stranded_DN17903_c0_g1_i1	-0.473387	-0.439818	0.012236	-0.40625	0.376042	-0.299002	-0.341107	-0.221675	0.569512	-0.473387	-0.40625
ppa_stranded_DN17909_c0_g1_i1	-0.674608	-0.681887	-0.681887	-0.5234	-0.10019	0.836797	0.753978	0.906897	-0.0769975	-0.674608	-0.681887
ppa_stranded_DN17910_c0_g2_i1	-0.3623	-0.3623	-0.362116	-0.361931	1.28862	-0.31447	-0.362116	-0.361931	0.529384	-0.361931	-0.361931
ppa_stranded_DN17911_c0_g1_i1	-0.807507	-0.492616	-0.534656	-0.670743	-0.459921	0.893109	0.214796	0.348422	0.0838437	-0.782999	-0.807507
ppa_stranded_DN17914_c0_g2_i1	-0.853275	-0.737136	-0.52193	-0.639787	-0.575029	0.208057	0.300316	0.329269	0.0566826	-0.737136	-0.770167
ppa_stranded_DN17918_c0_g2_i1	-1.39887	-0.228599	0.346123	0.562811	-0.0755737	-0.493619	0.0104042	-0.387648	0.122499	0.485936	0.217032
ppa_stranded_DN17920_c0_g3_i1	-0.206546	-0.226853	-0.226853	-0.206546	-0.205336	-0.204125	-0.226853	-0.206546	-0.206546	-0.206546	-0.206546
ppa_stranded_DN17923_c0_g1_i2	-0.666044	-0.661631	-0.580151	-0.657219	-0.503083	0.65298	1.47871	0.727078	0.0527953	-0.657219	-0.661631
ppa_stranded_DN17924_c0_g1_i2	-0.312608	-0.29864	-0.305624	-0.29864	0.970314	-0.29864	-0.305624	-0.29864	1.02054	-0.29864	-0.29864
ppa_stranded_DN17928_c0_g1_i1	-0.543559	-0.386614	-0.150984	-0.476252	-0.371183	0.166265	0.252624	0.137184	-0.146257	-0.543559	-0.509906
ppa_stranded_DN17930_c0_g1_i1	0.254543	0.830226	0.404086	-0.105681	-0.509947	-0.622279	-0.207881	-0.663642	-0.645158	0.0227557	0.0934674
ppa_stranded_DN17932_c0_g3_i1	-0.720978	-0.748561	-0.73477	-0.748561	-0.157979	0.982257	1.56486	1.18344	0.0274229	-0.720978	-0.748561
ppa_stranded_DN17933_c0_g1_i1	-0.315752	-0.162602	-0.242391	-0.315752	0.251453	-0.315752	-0.242391	-0.315752	1.6954	-0.315752	-0.242391
ppa_stranded_DN17934_c0_g2_i1	-0.164399	-0.164399	-0.166715	-0.169031	-0.164399	-0.169031	-0.164399	-0.169031	-0.166715	-0.164399	-0.169031
ppa_stranded_DN17938_c0_g1_i1	-0.491266	-0.6377	-0.649054	-0.6377	-0.184661	1.35244	-0.391355	0.567708	-0.014332	-0.6377	-0.6377
ppa_stranded_DN17939_c0_g1_i1	-0.28728	-0.292625	-0.292625	-0.28728	-0.279543	-0.28728	-0.28728	-0.28728	-0.279543	-0.28728	-0.292625
ppa_stranded_DN17943_c0_g1_i1	-0.848246	-0.848246	-0.638925	-0.543303	-0.136487	0.252653	0.171539	0.672055	-0.064703	-0.215268	-0.848246
ppa_stranded_DN17944_c0_g1_i2	-0.254349	0.642878	-0.23652	-0.254349	-0.254349	-0.252613	-0.252613	-0.254349	-0.254349	-0.254349	-0.253481
ppa_stranded_DN17945_c0_g1_i1	-0.740997	-0.690897	-0.34647	-0.00746657	0.690049	-0.312102	-0.176987	-0.150095	1.16047	-0.669448	-0.715947
ppa_stranded_DN17946_c0_g1_i3	-0.903376	-0.367791	0.29199	-0.332049	-0.616584	0.370254	0.778277	0.762872	-0.433149	-0.675268	-0.718143
ppa_stranded_DN17947_c0_g3_i1	-0.579009	-0.579009	-0.554287	-0.529564	0.201698	1.50575	-0.321223	1.19151	-0.480649	-0.529564	-0.529564
ppa_stranded_DN17948_c0_g1_i1	-0.281138	-0.258173	-0.258173	-0.281138	0.656597	-0.281138	-0.258173	-0.281138	1.82682	-0.235209	-0.258173
ppa_stranded_DN17951_c0_g1_i1	-0.788601	-0.566548	-0.148159	0.948568	0.0834502	-0.360961	-0.0604452	-0.172862	0.227243	-0.0168909	-0.730965
ppa_stranded_DN17952_c0_g1_i1	-0.18167	-0.232486	-0.207078	-0.232486	-0.18167	-0.18167	0.152792	-0.18167	-0.18167	-0.232486	-0.232486
ppa_stranded_DN17955_c0_g1_i1	-0.490808	-0.567138	-0.567138	-0.542037	-0.490808	0.642159	0.618024	0.419215	-0.50345	-0.542037	-0.542037
ppa_stranded_DN17957_c0_g2_i1	-0.577204	-0.544733	-0.495896	-0.512261	-0.194089	0.640708	0.210917	0.608325	0.113525	-0.512261	-0.512261
ppa_stranded_DN17958_c0_g1_i1	-0.522455	-0.308524	-0.168631	-0.374868	-0.344813	0.537562	0.086567	0.130118	0.0619358	-0.522455	-0.578935
ppa_stranded_DN17960_c0_g1_i1	-0.868044	-0.19488	-0.468031	0.0938586	-0.100375	0.431674	0.264032	0.396501	-0.388758	-0.718688	-0.793366
ppa_stranded_DN17962_c0_g1_i1	-0.341948	-0.31694	-0.31694	-0.341948	1.74321	-0.298023	-0.291932	-0.341948	1.18846	-0.291932	-0.31694
ppa_stranded_DN17967_c0_g1_i1	-0.313227	-0.313227	-0.238813	-0.313227	-0.315526	-0.317825	-0.315526	-0.317825	-0.164399	-0.164399	-0.317825
ppa_stranded_DN17983_c0_g2_i1	-0.877474	-0.911165	-0.722269	-0.501675	-0.403503	0.783139	0.620481	0.612316	-0.210016	-0.0136093	-0.911165
ppa_stranded_DN17984_c0_g1_i2	-0.211138	-0.193912	-0.193912	-0.176686	-0.211138	-0.176686	-0.193912	-0.176686	-0.211138	-0.176686	-0.193912
ppa_stranded_DN17986_c0_g1_i1	-0.22283	-0.174337	-0.197506	-0.22283	-0.22283	-0.220675	-0.221752	-0.220675	-0.22283	-0.22283	-0.221752
ppa_stranded_DN17998_c0_g1_i1	-0.371161	0.330812	2.35539	-0.30239	-0.371161	-0.255187	-0.255187	-0.255187	-0.30239	-0.30239	-0.336775
ppa_stranded_DN18003_c0_g1_i1	-0.346111	-0.288647	-0.288647	-0.346111	-0.327056	-0.308	-0.308	-0.308	-0.288647	-0.346111	-0.327056
ppa_stranded_DN18005_c0_g1_i1	-1.06782	0.543745	-0.43309	-0.142825	0.235006	0.561211	0.0330296	0.300259	-0.23246	-0.216774	0.24225
ppa_stranded_DN18006_c0_g2_i1	-0.316462	-0.255183	-0.255183	-0.316462	-0.0752007	-0.169031	-0.255183	-0.193905	-0.0773186	-0.193905	-0.255183
ppa_stranded_DN18007_c0_g2_i2	-0.708425	-0.222555	-0.493121	-0.639443	-0.520581	0.839575	0.7213	0.748348	-0.0611917	-0.708425	-0.948257
ppa_stranded_DN18016_c1_g1_i1	-0.302885	-0.298737	-0.298737	-0.302885	0.764101	-0.302885	-0.298737	-0.302885	0.936393	-0.294588	-0.298737
ppa_stranded_DN18017_c0_g1_i1	-0.294415	-0.281472	-0.281472	-0.294415	1.52451	-0.268528	-0.268528	-0.294415	1.17984	-0.294415	-0.281472
ppa_stranded_DN18018_c0_g2_i1	-0.783882	-0.783882	-0.316365	-0.783882	-0.480683	0.924516	0.710664	0.649378	-0.278642	-0.783882	-0.706321
ppa_stranded_DN18021_c0_g2_i1	-0.554048	-0.546571	-0.546571	-0.539093	-0.283438	0.069414	0.246031	0.219957	-0.411266	-0.539093	-0.411266
ppa_stranded_DN18032_c0_g1_i1	-1.40444	-0.803847	0.209363	1.18202	0.472419	0.0938579	-0.693688	0.00273993	0.408665	1.01069	-0.863847
ppa_stranded_DN18038_c0_g1_i1	-0.313552	-0.371593	-0.342573	-0.371593	-0.308867	-0.030765	-0.308867	-0.304183	-0.308867	-0.313552	-0.371593
ppa_stranded_DN18039_c0_g2_i1	-0.372294	-0.36031	-0.36031	-0.372294	-0.348325	0.451548	-0.264665	-0.264665	-0.36031	-0.372294	-0.36031
ppa_stranded_DN18040_c0_g1_i2	-0.343129	-0.270324	-0.270324	-0.343129	1.18299	-0.215286	-0.270324	-0.343129	1.98044	-0.343129	-0.270324
ppa_stranded_DN18042_c0_g1_i1	-0.472043	-0.433232	-0.430603	-0.433232	-0.16814	-0.146973	-0.336318	-0.212108	0.39759	-0.427974	-0.433232
ppa_stranded_DN18046_c0_g1_i1	-0.674917	-0.674917	-0.729373	-0.674917	-0.2632	1.08589	1.05579	1.06396	-0.251348	-0.674917	-0.729373
ppa_stranded_DN18051_c0_g1_i2	-0.786721	-0.776005	-0.741958	-0.707873	-0.0303307	-0.200648	-0.132555	-0.139689	0.317676	1.11111	-0.776005
ppa_stranded_DN18053_c0_g1_i1	-0.176173	-0.156174	-0.162602	-0.176173	-0.176173	-0.176173	-0.169031	-0.176173	-0.176173	-0.176173	-0.172602
ppa_stranded_DN18064_c0_g2_i1	-0.852703	0.176707	-0.564685	-0.695993	-0.0268362	0.916579	1.14328	1.06667	-0.155017	-0.852703	-0.852703
ppa_stranded_DN18065_c0_g1_i1	-0.676655	-0.398862	-0.877368	-0.676655	-0.555015	0.53714	0.303343	0.387198	-0.0551673	-0.3195	-0.838409
ppa_stranded_DN18074_c0_g3_i1	-0.488522	-0.622287	-0.555405	-0.622287	-0.40324	1.35577	-0.152729	0.769356	-0.40324	-0.488522	-0.622287
ppa_stranded_DN18080_c0_g1_i1	-0.338911	-0.156174	-0.19348	-0.338911	-0.19348	-0.338911	-0.230786	-0.230786	-0.284849	-0.230786	-0.284849
ppa_stranded_DN18088_c0_g1_i1	-0.876614	-0.541813	-0.871617	-0.8339	-0.367114	0.708335	0.789991	0.722798	-0.233421	-0.691232	-0.8339
ppa_stranded_DN18089_c0_g1_i1	-0.421098	-0.421098	-0.22381	-0.421098	-0.323321	-0.210231	-0.329424	-0.329424	0.0981362	-0.329424	-0.443968
ppa_stranded_DN18092_c0_g1_i1	-0.298877	-0.296164	-0.297521	-0.296164	-0.298877	-0.169031	-0.232597	-0.296164	-0.298877	-0.296164	-0.297521
ppa_stranded_DN18096_c0_g2_i1	-0.242223	0.887493	0.203477	-0.20664	-0.242223	-0.230445	-0.224432	-0.20664	-0.242223	-0.242223	-0.20664
ppa_stranded_DN18101_c0_g1_i1	-0.384434	-0.318297	-0.318297	-0.384434	1.53094	-0.252161	-0.252161	-0.264718	1.2061	-0.384434	-0.318297
ppa_stranded_DN18104_c0_g1_i1	-0.493235	1.70361	0.269444	-0.505893	-0.381821	-0.493235	-0.391874	-0.428665	-0.333872	-0.177058	-0.529339
ppa_stranded_DN18107_c0_g1_i1	-0.374137	-0.355819	-0.376601	-0.374137	0.86612	-0.287353	-0.355819	-0.257173	1.06604	-0.374137	-0.376601
ppa_stranded_DN18111_c0_g2_i1	-0.427493	-0.415215	-0.447358	-0.427493	-0.230446	0.801192	-0.389841	0.460751	-0.146199	-0.427493	-0.447358
ppa_stranded_DN18119_c0_g1_i1	-0.532139	1.32865	-0.143934	-0.086071	-0.310527	-0.261874	-0.369188	-0.369188	-0.339247	-0.369188	-0.396755
ppa_stranded_DN18120_c0_g2_i1	-0.659944	-0.762063	-0.747949	-0.733836	0.197117	1.04417	1.02501	0.946717	-0.029471	-0.733836	-0.747949
ppa_stranded_DN18122_c0_g1_i1	-0.169031	-0.156174	-0.162602	-0.156174	-0.169031	-0.156174	-0.162602	-0.169031	-0.162602	-0.156174	-0.156174
ppa_stranded_DN18125_c0_g1_i1	-0.261131	-0.0288677	-0.49409	-0.233867	-0.233867	0.0406719	-0.206598	-0.116051	-0.0641286	-0.261131	-0.727048
ppa_stranded_DN18126_c0_g1_i1	-0.578224	-0.569185	-0.569185	-0.560147	-0.560147	0.587225	1.68658	0.722519	-0.507222	-0.560147	-0.569185
ppa_stranded_DN18128_c0_g1_i1	-0.616219	-0.419595	-0.603057	-0.589895	0.153195	0.592507	0.43864	0.254104	0.283115	-0.616219	-0.603057
ppa_stranded_DN18133_c0_g1_i1	-0.405417	-0.348508	0.803257	1.5259	-0.211626	-0.237913	-0.237913	-0.237913	-0.293211	-0.348508	-0.376963
ppa_stranded_DN18134_c0_g1_i1	-0.682368	-0.603008	-0.642688	-0.603008	-0.13329	0.937589	0.0929216	1.03901	-0.441074	-0.682368	-0.603008
ppa_stranded_DN18135_c0_g1_i1	-0.262753	-0.23237	-0.23237	-0.201988	0.340261	-0.262753	-0.23237	-0.262753	0.645259	-0.262753	-0.23237
ppa_stranded_DN18147_c0_g1_i1	-0.195065	-0.187581	-0.187581	-0.180097	-0.187581	-0.195065	-0.187581	-0.195065	-0.187581	-0.195065	-0.187581
ppa_stranded_DN18151_c0_g2_i1	1.17278	0.391279	-0.0676	-0.354577	-0.321184	-0.354577	-0.298438	-0.354577	-0.321184	-0.287792	-0.321184
ppa_stranded_DN18158_c0_g1_i1	-0.534301	-0.397369	-0.391861	-0.397369	0.168356	0.21804	0.387611	-0.0948952	-0.198271	-0.397369	-0.397369
ppa_stranded_DN18159_c0_g2_i1	0.0979379	-0.172784	-0.434892	0.65859	-0.229285	-0.318371	-0.0796905	-0.145088	-0.0861809	0.390205	-0.72869
ppa_stranded_DN18160_c0_g1_i1	-0.673186	-0.643705	-0.643705	-0.239854	-0.0902344	0.273833	0.132792	0.331292	-0.259347	-0.614224	-0.614224
ppa_stranded_DN18161_c0_g2_i1	1.21671	0.722604	-0.162736	-0.375694	-0.270008	-0.346989	-0.380299	-0.375694	-0.325391	-0.384903	-0.384903
ppa_stranded_DN18163_c0_g1_i1	-0.353159	-0.109147	2.17889	-0.284088	-0.327392	-0.251664	-0.249424	-0.251664	-0.353159	-0.284088	-0.267876
ppa_stranded_DN18164_c0_g2_i1	-0.423392	-0.260459	-0.226837	-0.423392	-0.308304	0.0242203	-0.193216	-0.193216	-0.341926	-0.260459	-0.341926
ppa_stranded_DN18168_c0_g1_i1	-0.806395	-0.452252	-0.37164	-0.342767	-0.109628	0.622758	0.500364	0.33034	-0.28602	-0.806395	-0.831861
ppa_stranded_DN18169_c0_g1_i1	-0.578936	-0.554756	0.518087	2.18463	0.182338	-0.275265	-0.272961	-0.212025	-0.271053	-0.391315	-0.530576
ppa_stranded_DN18170_c0_g2_i1	-0.33871	-0.316563	-0.330779	-0.33871	-0.33871	-0.322847	-0.322847	-0.322847	-0.330779	-0.322847	-0.330779
ppa_stranded_DN18175_c0_g1_i1	-0.541802	-0.541802	-0.0474206	-0.562202	-0.220126	0.373752	0.81887	0.440329	-0.223739	-0.541802	-0.562202
ppa_stranded_DN18177_c0_g2_i1	-0.270422	-0.301687	-0.301687	-0.197635	-0.270422	-0.254628	-0.240377	-0.242947	-0.146622	-0.270422	-0.332952
ppa_stranded_DN18180_c0_g1_i1	-0.312485	-0.295374	-0.295374	-0.278263	2.1044	-0.312485	-0.295374	-0.278263	0.797415	-0.312485	-0.295374
ppa_stranded_DN18187_c0_g1_i1	-0.216492	-0.201684	-0.201684	-0.186877	-0.201684	-0.186877	-0.201684	-0.186877	-0.186877	-0.216492	-0.179196
ppa_stranded_DN18188_c0_g2_i1	-0.282251	-0.279123	-0.279123	-0.282251	-0.282251	-0.239413	-0.257704	-0.239413	-0.282251	-0.282251	-0.279123
ppa_stranded_DN18193_c0_g1_i1	-0.701404	-0.538222	0.00207548	-0.538222	-0.653307	0.814217	1.00165	-0.00836685	-0.302918	-0.605211	-0.653307
ppa_stranded_DN18194_c0_g1_i1	-0.2682	-0.232487	-0.176473	-0.2682	-0.2682	-0.2682	-0.176473	-0.196773	-0.176473	-0.2682	-0.232487
ppa_stranded_DN18197_c0_g2_i1	-0.339707	-0.0872328	-0.309122	-0.240343	-0.277116	-0.313559	-0.0990612	-0.240343	-0.306712	-0.339707	-0.240343
ppa_stranded_DN18204_c0_g1_i1	-0.69797	-0.687593	-0.559537	-0.69797	-0.194454	0.746211	0.0907626	0.418473	0.147395	-0.69797	-0.797962
ppa_stranded_DN18210_c0_g2_i1	-0.755354	-0.603509	-0.402766	0.771201	1.03625	0.0864495	-0.0633734	-0.270652	0.175349	-0.451665	-0.451665
ppa_stranded_DN18211_c0_g1_i1	-0.337048	-0.31901	-0.31901	-0.337048	1.63901	-0.337048	-0.303936	-0.300972	2.07299	-0.300972	-0.300972
ppa_stranded_DN18212_c0_g1_i1	-1.03834	-0.985093	-0.463518	0.116101	-0.361222	0.565563	1.26371	0.882911	-0.428075	0.396151	-0.996168
ppa_stranded_DN18218_c0_g1_i1	-0.336384	-0.368647	0.0637574	-0.136501	-0.046881	0.160235	0.0537849	0.183482	-0.278576	-0.40091	-0.368647
ppa_stranded_DN18223_c0_g1_i3	0.419483	0.320454	-0.667942	0.0310264	-0.40447	-0.0726583	-0.111234	0.0809094	-0.214167	-0.370823	-0.55113
ppa_stranded_DN18225_c0_g1_i1	-0.703409	-0.75965	-0.399407	-0.703409	-0.513791	0.949466	1.10376	0.740069	-0.486528	-0.703409	-0.75965
ppa_stranded_DN18234_c0_g1_i1	-0.654097	-0.672784	-0.730631	-0.691472	0.174504	0.695515	0.199168	0.48963	0.304607	-0.691472	-0.672784
ppa_stranded_DN18235_c0_g1_i1	-1.04817	-0.281265	-0.0568944	-0.627666	-0.0979399	0.270647	0.195381	0.265879	0.13911	-0.319445	-0.542398
ppa_stranded_DN18239_c0_g2_i1	-0.27911	0.454033	-0.240817	-0.27911	-0.27911	-0.202524	-0.240817	-0.27911	-0.27911	-0.202524	-0.202524
ppa_stranded_DN18242_c0_g1_i1	-0.355334	-0.309878	-0.309878	-0.355334	-0.308585	-0.355334	-0.203343	-0.355334	-0.261836	-0.355334	-0.356627
ppa_stranded_DN18245_c0_g1_i1	-0.599998	-0.398586	-0.113635	-0.398586	-0.408342	-0.499745	-0.0416338	-0.509848	-0.0406001	-0.398586	-0.509848
ppa_stranded_DN18250_c0_g1_i1	-0.297348	-0.349833	-0.32359	-0.297348	-0.297348	-0.262556	-0.279952	-0.262556	-0.297348	-0.297348	-0.349833
ppa_stranded_DN18254_c0_g1_i1	-0.882126	-0.153588	0.451681	0.0213103	0.246041	0.0488151	0.213237	-0.313779	0.0857453	0.118298	-0.799518
ppa_stranded_DN18257_c0_g1_i1	-0.645379	-0.644753	-0.651044	-0.645379	-0.334595	0.686577	0.669305	0.841201	-0.290556	-0.645379	-0.651044
ppa_stranded_DN18258_c0_g1_i2	-0.542813	2.00842	0.396008	-0.415717	-0.317924	-0.359114	-0.295613	-0.350544	-0.0824005	-0.542813	-0.415717
ppa_stranded_DN18271_c0_g1_i1	-0.701619	0.607812	0.584239	-0.146359	-0.423299	-0.381717	-0.438441	-0.622353	-0.43136	0.0359897	1.62393
ppa_stranded_DN18275_c0_g1_i1	-0.794102	-0.640087	-0.217883	-0.539962	-0.467394	0.96073	0.965623	0.510592	-0.180675	-0.740211	-0.640087
ppa_stranded_DN18276_c0_g1_i1	-0.578182	-0.502794	-0.50165	0.646277	-0.110738	-0.119956	-0.344492	-0.20836	-0.126657	-0.382362	-0.578182
ppa_stranded_DN18278_c0_g1_i1	-0.639921	-0.401544	-0.433817	0.259233	-0.558336	0.197132	-0.13815	0.243171	0.139915	-0.636581	-0.639921
ppa_stranded_DN18280_c0_g2_i1	-0.22358	-0.22358	-0.203453	-0.152499	-0.203453	-0.183326	-0.203453	-0.183326	-0.183326	-0.22358	-0.183326
ppa_stranded_DN18282_c0_g1_i2	-0.567866	1.91161	1.14022	-0.567866	-0.39635	-0.345195	-0.151344	-0.414384	-0.225359	-0.567866	-0.347391
ppa_stranded_DN18283_c0_g1_i1	-0.58194	1.05645	-0.00640265	-0.345323	-0.0207757	-0.182001	-0.194852	-0.345323	-0.345323	-0.345323	-0.345323
ppa_stranded_DN18285_c0_g3_i1	-0.580549	-0.640181	-0.610365	-0.640181	-0.329688	0.684473	-0.109498	0.258291	-0.329688	-0.580549	-0.640181
ppa_stranded_DN18288_c0_g1_i1	-0.348675	-0.348675	-0.334164	-0.319653	-0.0232326	-0.200901	-0.334164	-0.319653	-0.200901	-0.319653	-0.319653
ppa_stranded_DN18289_c0_g1_i1	-0.316235	-0.291127	-0.291127	-0.266019	1.6882	-0.316235	-0.266019	-0.316235	1.13927	-0.316235	-0.291127
ppa_stranded_DN18290_c0_g1_i1	-0.462154	-0.462154	-0.533658	-0.462154	0.85151	-0.421084	-0.491524	-0.320088	0.841052	-0.462154	-0.462154
ppa_stranded_DN18291_c0_g2_i1	-0.242638	-0.232546	-0.226984	-0.232546	-0.242638	-0.232546	-0.226984	-0.232546	-0.237592	-0.232546	-0.232546
ppa_stranded_DN18295_c0_g1_i1	-0.309539	-0.257306	-0.257306	-0.309539	0.898084	-0.309539	-0.257306	-0.309539	1.12929	-0.309539	-0.257306
ppa_stranded_DN18297_c0_g1_i1	-0.660991	-0.887595	-0.179185	-0.357065	-0.336891	0.798255	0.581685	0.783783	-0.251244	-0.858736	-0.858736
ppa_stranded_DN18301_c0_g1_i1	-0.349242	-0.505898	-0.42757	-0.505898	-0.349242	-0.274418	-0.164894	-0.274418	-0.31183	-0.505898	-0.505898
ppa_stranded_DN18302_c0_g1_i1	-0.38869	1.34762	0.47984	-0.38659	-0.247343	-0.144417	-0.361307	-0.38659	-0.38764	-0.38659	-0.38764
ppa_stranded_DN18303_c0_g2_i1	-0.303244	-0.288792	-0.288792	-0.27434	-0.27434	-0.27434	3.05733	-0.27434	-0.27434	-0.27434	-0.288792
ppa_stranded_DN18304_c0_g1_i1	-0.256762	-0.156174	2.14356	-0.256762	-0.249495	-0.242228	-0.242228	-0.256762	-0.256762	-0.256762	-0.249495
ppa_stranded_DN18308_c0_g1_i1	-0.167563	-0.223727	-0.196379	-0.169031	-0.196379	-0.169031	-0.169031	-0.169031	-0.196379	-0.223727	-0.168297
ppa_stranded_DN18311_c0_g1_i1	-0.43528	0.435741	0.122032	-0.43528	-0.346532	-0.332538	-0.336469	-0.332538	-0.271162	-0.332538	0.223524
ppa_stranded_DN18314_c0_g1_i2	-0.324427	1.20124	-0.0367559	-0.324427	-0.374032	-0.374032	-0.34923	-0.374032	-0.34923	-0.324427	-0.324427
ppa_stranded_DN18316_c0_g2_i1	-0.164399	-0.166715	2.79728	-0.164399	-0.164399	-0.164399	-0.166715	-0.164399	-0.164399	-0.164399	-0.166715
ppa_stranded_DN18318_c0_g1_i1	-0.854309	-1.10135	-0.383936	-0.515047	0.0418296	0.910914	0.192147	0.94613	-0.0282372	-0.486352	-0.906902
ppa_stranded_DN18322_c0_g2_i2	-0.164399	-0.152499	-0.160286	-0.156174	-0.164399	-0.164399	-0.160286	-0.164399	-0.160286	-0.156174	-0.156174
ppa_stranded_DN18323_c0_g1_i1	-0.686197	-0.686197	-0.667844	-0.649492	0.402262	0.11236	0.268559	0.481553	-0.0432466	-0.649492	-0.649492
ppa_stranded_DN18327_c1_g1_i1	-0.71948	-0.739583	-0.764085	-0.475728	-0.397877	0.201031	0.993501	0.55154	-0.591838	0.0423047	-0.670475
ppa_stranded_DN18328_c0_g2_i1	-0.726799	-0.25527	-0.461716	-0.433875	-0.509845	0.250176	0.0935985	0.31633	-0.128604	-0.726799	-0.765645
ppa_stranded_DN18332_c0_g1_i1	2.03144	0.69661	0.0745763	-0.179064	-0.477812	-0.624717	-0.551836	-0.619232	-0.460987	-0.0807011	-0.385782
ppa_stranded_DN18334_c0_g2_i1	-0.418139	-0.418139	-0.325291	-0.418139	-0.0149885	-0.232443	-0.0148243	0.110328	-0.113385	-0.418139	-0.481023
ppa_stranded_DN18338_c0_g1_i1	-0.426059	0.542893	-0.372871	-0.429108	-0.159714	-0.229874	0.0277569	-0.319683	-0.145998	-0.426059	-0.429108
ppa_stranded_DN18347_c0_g1_i1	-0.330603	-0.105275	-0.343955	-0.309031	-0.330603	-0.309031	-0.309031	-0.330603	-0.266552	-0.330603	-0.378879
ppa_stranded_DN18348_c0_g1_i1	-0.511798	-0.402087	-0.402087	-0.169031	0.11482	-0.292376	-0.292376	-0.169031	-0.0148479	-0.292376	-0.402087
ppa_stranded_DN18350_c0_g1_i2	-0.90598	0.180433	-0.169118	-0.634091	-0.429061	0.261214	-0.248782	0.170032	0.0239838	-0.517055	0.134581
ppa_stranded_DN18352_c0_g1_i1	-0.28867	-0.237699	-0.237699	-0.28867	0.383735	-0.28867	-0.237699	-0.186729	1.04875	-0.186729	-0.237699
ppa_stranded_DN18358_c0_g1_i1	-0.290234	-0.258099	2.55183	-0.258099	-0.24527	-0.258099	-0.258099	-0.258099	-0.24527	-0.258099	-0.258099
ppa_stranded_DN18360_c0_g1_i3	-0.873127	-0.818506	-0.224313	2.16731	-0.209178	-0.329826	-0.383762	-0.305194	0.469753	0.647391	-0.868416
ppa_stranded_DN18365_c0_g1_i1	-0.179652	-0.164708	-0.166075	-0.164708	-0.179652	-0.164708	-0.164708	-0.179652	-0.164708	-0.164708	-0.164708
ppa_stranded_DN18373_c0_g1_i1	-0.224111	-0.242466	-0.233289	-0.242466	-0.224111	-0.197397	-0.224111	-0.197397	-0.233289	-0.224111	-0.242466
ppa_stranded_DN18373_c1_g1_i1	-0.164399	-0.156174	-0.154336	-0.156174	-0.164399	-0.164399	-0.156174	-0.156174	-0.160286	-0.156174	-0.156174
ppa_stranded_DN18375_c0_g2_i2	-0.75223	-0.690258	-0.624125	-0.619965	-0.536901	0.797385	0.824289	0.725324	-0.686098	-0.628285	-0.628285
ppa_stranded_DN18379_c0_g1_i1	-0.169031	-0.156174	-0.162602	-0.156174	-0.169031	-0.169031	-0.156174	-0.169031	-0.154336	-0.156174	-0.156174
ppa_stranded_DN18380_c0_g1_i1	-0.379395	-0.365266	-0.365266	-0.351136	0.226401	-0.292672	-0.292672	-0.351136	-0.365266	-0.379395	-0.351136
ppa_stranded_DN18384_c1_g1_i1	-0.403201	-0.387215	-0.387215	-0.360799	-0.387215	-0.36054	1.66256	-0.15712	-0.387215	-0.371229	-0.371229
ppa_stranded_DN18385_c0_g1_i1	-0.602233	-0.697879	-0.650056	-0.697879	-0.585772	0.853723	0.577812	0.827796	-0.387376	-0.602233	-0.650056
ppa_stranded_DN18386_c0_g1_i1	-0.814795	-0.255134	-0.101939	-0.698733	-0.191176	0.428309	0.452088	0.56331	-0.356061	-0.698733	-0.649747
ppa_stranded_DN18389_c0_g1_i1	-0.463721	-0.330098	-0.386354	-0.442611	-0.254198	-0.23909	0.141391	-0.442611	-0.442611	-0.442611	-0.442611
ppa_stranded_DN18393_c0_g1_i1	-0.890188	-0.118885	-0.570492	-0.74765	-0.436939	0.734299	0.430308	0.653995	-0.373306	-0.752214	-0.752214
ppa_stranded_DN18394_c1_g1_i1	-0.169031	-0.254553	-0.166715	-0.254553	-0.164399	-0.169031	-0.169031	-0.169031	-0.169031	-0.254553	-0.254553
ppa_stranded_DN18396_c0_g2_i1	-0.455536	-0.500324	-0.393562	1.81032	-0.286799	-0.286799	-0.286799	-0.286799	0.00623441	-0.286799	-0.500324
ppa_stranded_DN18398_c0_g1_i1	-0.418241	0.19436	0.909934	-0.291224	-0.101062	-0.291224	-0.354733	-0.291224	-0.0132038	-0.418241	-0.438146
ppa_stranded_DN18398_c0_g2_i1	-0.488643	-0.349381	0.363724	-0.333472	0.284848	-0.245541	-0.333472	-0.365289	-0.365289	-0.365289	-0.365289
ppa_stranded_DN18401_c0_g2_i1	-0.595021	-0.504154	-0.701989	-0.556299	-0.272882	0.73251	0.575185	0.630571	-0.579405	-0.791168	-0.447481
ppa_stranded_DN18402_c0_g1_i1	-0.208207	1.29793	-0.162602	-0.208207	-0.208207	-0.208207	-0.169031	-0.208207	-0.208207	-0.169031	-0.188619
ppa_stranded_DN18407_c0_g1_i1	-0.488725	-0.488725	0.495606	-0.245901	0.0553265	-0.245901	-0.316351	-0.245901	-0.172267	-0.316351	-0.316351
ppa_stranded_DN18409_c0_g2_i1	-0.224887	-0.209938	-0.181218	-0.152499	-0.224887	-0.224887	-0.217413	-0.209938	-0.181218	-0.209938	-0.209938
ppa_stranded_DN18415_c0_g1_i1	-1.22489	-0.907379	0.0785791	0.729061	-0.164267	0.0219397	-0.352451	-0.136629	0.359642	0.0552922	-0.123287
ppa_stranded_DN18417_c0_g1_i1	-0.409945	-0.6284	-0.0377697	1.16601	-0.0119781	-0.357626	-0.578846	-0.431883	0.126942	0.32968	-0.912189
ppa_stranded_DN18426_c0_g1_i2	-0.643386	-0.671383	-0.637319	-0.671383	0.170884	0.613037	0.87964	0.765836	-0.107161	-0.671383	-0.671383
ppa_stranded_DN18435_c0_g2_i1	-0.0705342	-0.331382	0.0460123	-0.413063	-0.534446	-0.624732	0.147404	-0.537435	-0.297308	-0.0807087	1.46825
ppa_stranded_DN18437_c0_g1_i2	-0.258423	-0.244851	-0.251637	-0.258423	-0.258423	-0.214755	0.0700692	-0.258423	-0.251637	-0.258423	-0.251637
ppa_stranded_DN18440_c0_g1_i1	-0.789476	0.236959	-0.44597	-0.461129	-0.438107	0.190092	0.573736	0.249425	0.127153	-0.786976	-0.789476
ppa_stranded_DN18446_c0_g2_i1	-0.242575	-0.241922	-0.242248	-0.241922	-0.242575	-0.241922	-0.241922	-0.241922	-0.241922	-0.241922	-0.241922
ppa_stranded_DN18453_c0_g1_i1	0.105809	-0.303667	-0.0231991	-0.371183	-0.264062	-0.164136	0.0333043	-0.251099	0.0489287	0.177086	-0.215442
ppa_stranded_DN18457_c0_g1_i1	-0.628826	-0.628826	-0.495109	-0.263448	-0.26426	-0.341924	-0.268472	-0.357052	0.134173	0.778895	-0.597635
ppa_stranded_DN18461_c0_g1_i1	-0.377779	-0.341482	-0.341482	-0.377779	1.7139	-0.305185	-0.305185	-0.305185	1.94033	-0.377779	-0.341482
ppa_stranded_DN18462_c0_g1_i1	-0.164399	-0.164399	-0.173348	-0.182298	-0.164399	-0.182298	-0.160286	-0.182298	-0.173348	-0.164399	-0.182298
ppa_stranded_DN18463_c0_g3_i1	-0.728345	-0.722625	-0.722625	-0.716904	-0.459216	1.02937	0.550366	0.971764	0.641383	-0.716904	-0.716904
ppa_stranded_DN18466_c0_g1_i1	-0.690416	0.615734	-0.122096	-0.276663	-0.458223	-0.39336	-0.234003	-0.341164	-0.404329	-0.151818	2.35989
ppa_stranded_DN18467_c0_g1_i1	-0.164399	-0.156174	-0.160286	-0.156174	-0.164399	-0.164399	-0.160286	-0.164399	-0.160286	-0.156174	-0.156174
ppa_stranded_DN18470_c0_g1_i1	-0.849579	-0.734811	-0.155919	-0.477039	-0.129671	0.0376204	0.348524	0.205619	0.331222	-0.800051	-0.800051
ppa_stranded_DN18475_c0_g1_i1	-0.808935	-0.023897	-0.369894	-0.317984	-0.307843	0.717439	0.639241	0.348357	-0.10439	-0.808935	-0.840992
ppa_stranded_DN18479_c0_g1_i1	-0.975291	0.0717961	0.282239	-0.549391	-0.593435	0.453927	0.189424	0.583144	-0.308747	-0.304491	-0.568162
ppa_stranded_DN18483_c0_g1_i1	-0.169031	-0.191288	-0.180159	-0.191288	-0.166715	-0.169031	-0.180159	-0.169031	-0.180159	-0.191288	-0.191288
ppa_stranded_DN18485_c0_g1_i1	-0.164399	-0.154336	-0.160286	-0.156174	-0.164399	-0.164399	-0.160286	-0.164399	-0.160286	-0.156174	-0.156174
ppa_stranded_DN18488_c0_g2_i1	-0.215884	0.148863	-0.353353	-0.421686	-0.215884	-0.285021	-0.2038	-0.215884	-0.178538	-0.215884	-0.353353
ppa_stranded_DN18492_c0_g1_i1	-0.261655	-0.261655	-0.253365	-0.245074	-0.245074	-0.245074	-0.207052	-0.169031	-0.245074	-0.261655	-0.245074
ppa_stranded_DN18508_c0_g3_i1	-0.60778	0.69499	0.183077	-0.598268	1.42707	-0.148403	-0.385497	-0.453448	0.176496	-0.60778	-0.60778
ppa_stranded_DN18509_c0_g1_i1	-0.224177	-0.20453	-0.20453	-0.224177	-0.224177	-0.169031	-0.169031	-0.184882	-0.224177	-0.184882	-0.20453
ppa_stranded_DN18514_c0_g1_i1	-0.164399	-0.164399	-0.166715	-0.169031	-0.166715	-0.169031	-0.166715	-0.169031	-0.160185	-0.164399	-0.169031
ppa_stranded_DN18515_c0_g1_i1	-0.225307	-0.270983	-0.270983	-0.225307	-0.192	-0.225307	-0.225307	-0.225307	-0.225307	-0.225307	-0.225307
ppa_stranded_DN18524_c0_g1_i1	-0.274347	-0.084794	-0.557755	0.491064	-0.279848	0.0661878	0.176547	0.194446	0.113066	-0.168454	-0.146279
ppa_stranded_DN18526_c0_g1_i1	-0.194958	0.719195	-0.183179	-0.171401	-0.194958	-0.194958	-0.183179	-0.194958	-0.183179	-0.171401	-0.171401
ppa_stranded_DN18531_c0_g1_i1	-0.373065	-0.348985	-0.290488	-0.373065	1.34454	-0.32438	-0.324904	-0.334463	1.16062	-0.373065	-0.324904
ppa_stranded_DN18536_c0_g1_i1	-0.285844	-0.254296	-0.254296	-0.285844	0.991108	-0.222748	-0.254296	-0.27542	1.20916	-0.285844	-0.254296
ppa_stranded_DN18537_c0_g2_i1	-0.279672	-0.562658	0.63258	-0.279672	-0.259211	-0.23875	-0.23875	-0.279672	-0.179462	-0.279672	-0.259211
ppa_stranded_DN18548_c0_g1_i1	-0.205412	-0.205412	-0.209086	-0.21276	-0.209086	-0.21276	-0.205412	-0.205412	-0.209086	-0.205412	-0.21276
ppa_stranded_DN18569_c0_g1_i4	-0.33099	-0.346886	-0.338938	-0.346886	-0.33099	-0.281588	1.54214	-0.33099	-0.33099	-0.346886	-0.346886
ppa_stranded_DN18572_c0_g1_i1	-0.289883	-0.444507	0.415084	-0.454775	-0.211298	0.39779	0.481592	0.719827	-0.00790014	-0.353487	0.0205147
ppa_stranded_DN18579_c0_g1_i1	-0.164399	-0.164399	-0.166715	-0.164399	-0.166715	-0.169031	-0.166715	-0.169031	-0.166715	-0.164399	-0.169031
ppa_stranded_DN18584_c0_g1_i3	-0.209247	-0.209247	-0.165201	-0.169031	-0.169031	-0.169031	-0.189139	-0.169031	-0.189139	-0.169031	-0.169031
ppa_stranded_DN18585_c0_g1_i1	-0.284964	-0.234387	-0.234387	-0.284964	0.437017	-0.284964	-0.234387	-0.183809	0.515591	-0.284964	-0.234387
ppa_stranded_DN18592_c0_g1_i1	-0.239879	-0.217536	-0.228707	-0.217536	-0.228707	-0.217536	-0.228707	-0.239879	-0.20299	-0.217536	-0.217536
ppa_stranded_DN18594_c0_g1_i1	-0.32471	-0.388981	-0.356846	-0.388981	-0.32471	0.358056	-0.32471	0.428197	-0.356846	-0.32471	-0.388981
ppa_stranded_DN18595_c0_g2_i1	-0.366719	-0.51573	-0.441225	-0.51573	-0.284311	0.662772	0.167396	-0.201903	-0.284311	-0.366719	-0.51573
ppa_stranded_DN18602_c0_g1_i1	-0.368366	-0.307368	0.814076	-0.368366	1.91365	-0.368366	-0.307368	-0.368366	0.692728	-0.368366	-0.307368
ppa_stranded_DN18603_c0_g1_i1	-0.164399	-0.166715	-0.166715	-0.164399	-0.164399	-0.164399	-0.166715	-0.164399	-0.164399	-0.164399	-0.166715
ppa_stranded_DN18612_c0_g1_i3	-0.466952	-0.571828	-0.51939	-0.45295	-0.459951	0.204934	0.637966	0.287004	-0.0425571	-0.466952	-0.466952
ppa_stranded_DN18613_c0_g1_i2	-0.537833	0.56926	0.287949	-0.111041	-0.294303	-0.242718	-0.375334	-0.377603	-0.142706	-0.34318	-0.377603
ppa_stranded_DN18618_c0_g1_i2	-0.36784	-0.36784	-0.371628	-0.375415	-0.36784	-0.36784	-0.220983	-0.375415	-0.338586	-0.36784	-0.375415
ppa_stranded_DN18621_c0_g1_i2	-0.227901	0.275209	-0.244316	-0.260732	-0.227901	-0.227901	-0.227901	-0.227901	-0.244316	-0.260732	-0.227901
ppa_stranded_DN18628_c0_g1_i1	-0.342762	-0.290445	-0.290445	-0.342762	1.81895	-0.238128	-0.290445	-0.342762	1.1115	-0.238128	-0.290445
ppa_stranded_DN18629_c0_g1_i1	-0.361658	-0.256267	-0.33263	-0.361658	-0.361658	0.37258	-0.208934	-0.303601	-0.33263	-0.303601	-0.33263
ppa_stranded_DN18630_c0_g2_i1	-0.855003	-0.442792	-0.48714	-0.564199	-0.220609	0.799444	0.910149	0.966017	0.266397	-0.855003	-0.811145
ppa_stranded_DN18634_c0_g1_i1	-0.491981	-0.77748	-0.640094	-0.77748	-0.29725	0.813566	0.440978	1.02728	-0.387681	-0.77748	-0.77748
ppa_stranded_DN18639_c1_g1_i1	-0.972412	-0.315523	-0.713499	-0.425718	-0.0268647	0.589067	0.267939	1.15257	0.170762	-0.935218	0.0500477
ppa_stranded_DN18640_c0_g1_i1	-0.492714	-0.588679	-0.315266	-0.0647804	-0.103681	-0.29321	-0.304148	-0.489329	0.139407	-0.489329	-0.590372
ppa_stranded_DN18643_c0_g2_i1	-0.603444	-0.522587	-0.522587	-0.44173	-0.0794481	0.590749	0.436243	0.553958	-0.251317	-0.603444	-0.522587
ppa_stranded_DN18645_c0_g1_i1	-0.262903	-0.261467	-0.262185	-0.261467	-0.262903	-0.261467	-0.262185	-0.261467	-0.262185	-0.261467	-0.261467
ppa_stranded_DN18651_c0_g1_i1	-0.16934	-0.169185	-0.169185	-0.16934	-0.169185	-0.16934	-0.169185	-0.169031	-0.169185	-0.16934	-0.169031
ppa_stranded_DN18652_c0_g2_i1	-0.835476	-0.871214	0.138911	-0.70765	-0.205821	1.04382	0.705643	0.697746	-0.0789912	-0.70765	-0.70765
ppa_stranded_DN18653_c0_g1_i1	-0.217451	-0.227494	-0.222473	-0.227494	-0.217451	-0.217451	1.64367	-0.217451	-0.222473	-0.227494	-0.227494
ppa_stranded_DN18654_c0_g1_i1	-0.77178	-0.637383	-0.785192	-0.77178	0.0568472	0.897807	0.820498	0.72532	-0.22884	-0.761939	-0.77178
ppa_stranded_DN18661_c0_g1_i1	-0.826901	-0.31171	-0.479853	-0.380353	-0.138601	0.740616	1.12928	0.308021	-0.385588	-0.826901	-0.826975
ppa_stranded_DN18662_c0_g1_i2	-0.447049	0.462623	0.208832	-0.447049	-0.32991	-0.350653	-0.174804	-0.387742	0.076137	-0.447049	-0.247853
ppa_stranded_DN18666_c0_g1_i1	-0.51788	-0.187149	0.335323	0.00918586	-0.14834	0.037015	-0.179346	-0.310274	-0.0815204	-0.16968	-0.400408
ppa_stranded_DN18667_c0_g1_i1	-0.165036	0.404415	-0.199209	-0.165036	-0.273917	-0.273917	-0.25365	-0.233382	-0.233382	-0.233382	-0.233382
ppa_stranded_DN18670_c0_g1_i1	-0.601751	-0.595894	-0.617115	-0.632479	-0.241546	1.12848	0.0696232	0.913696	-0.595894	-0.632479	-0.632479
ppa_stranded_DN18671_c0_g1_i1	-0.79237	-0.877968	-0.808864	-0.657957	-0.0990487	0.848843	1.04007	1.06585	-0.198502	-0.79237	-0.825358
ppa_stranded_DN18672_c0_g1_i1	-0.537993	-0.520048	-0.520048	-0.502102	-0.251276	0.0340015	0.460533	0.41909	0.0190757	-0.502102	-0.502102
ppa_stranded_DN18676_c1_g1_i1	-0.169031	-0.156202	-0.156202	-0.159905	-0.169031	-0.169031	-0.164468	-0.169031	-0.164468	-0.159905	-0.159905
ppa_stranded_DN18682_c0_g1_i1	0.438396	1.38355	0.804397	-0.125915	-0.412535	-0.512026	-0.382223	-0.482538	-0.283175	-0.158192	0.751979
ppa_stranded_DN18686_c0_g2_i1	-0.859095	-0.145578	-0.483613	-0.470603	0.063314	0.580312	0.307683	0.654075	0.22943	-0.768358	-0.859095
ppa_stranded_DN18692_c0_g2_i1	-0.288164	-0.167914	-0.228597	-0.169031	-0.288164	-0.169031	-0.228597	-0.169031	-0.288164	-0.169031	-0.169031
ppa_stranded_DN18695_c0_g1_i1	-0.537974	0.251162	-0.478928	-0.401346	-0.328112	-0.155363	-0.419882	-0.401346	-0.287715	-0.419882	-0.419882
ppa_stranded_DN18697_c0_g1_i2	-0.417851	0.495978	0.0217674	-0.550476	-0.417851	-0.417851	-0.561491	-0.393142	-0.311864	-0.0427893	1.26829
ppa_stranded_DN18702_c0_g1_i1	-0.208304	-0.688539	-0.465641	-0.607286	-0.462181	0.407232	0.445365	0.486922	-0.198236	-0.461576	-0.213449
ppa_stranded_DN18704_c0_g1_i1	-0.30355	-0.30355	-0.250016	-0.257165	-0.257165	-0.196482	-0.196482	-0.257165	-0.280358	-0.257165	-0.257165
ppa_stranded_DN18705_c0_g1_i1	-0.651976	-0.764124	-0.700813	-0.651976	-0.549332	1.05023	0.817364	1.14774	-0.4823	-0.651976	-0.764124
ppa_stranded_DN18706_c0_g1_i1	-0.212978	0.302454	0.594577	-0.254356	-0.233667	-0.212978	-0.212978	-0.254356	-0.233667	-0.212978	-0.233667
ppa_stranded_DN18707_c1_g1_i1	-0.201142	-0.201142	-0.196928	-0.192715	-0.189026	-0.192715	-0.196928	-0.192715	-0.192715	-0.192715	-0.192715
ppa_stranded_DN18708_c0_g1_i1	-0.291208	3.35393	-0.242983	-0.291208	-0.291208	-0.246106	-0.246106	-0.23986	-0.291208	-0.291208	-0.268657
ppa_stranded_DN18710_c0_g1_i1	-0.181007	-0.214469	-0.197738	-0.214469	-0.181007	-0.181007	-0.172703	-0.181007	-0.197738	-0.214469	-0.214469
ppa_stranded_DN18711_c0_g1_i1	-0.186361	3.16934	-0.204693	-0.186361	-0.204693	-0.186361	-0.204693	-0.186361	-0.204693	-0.223025	-0.186361
ppa_stranded_DN18712_c0_g2_i1	-0.460636	-0.458994	0.120627	-0.458994	-0.190375	0.173807	0.244523	-0.306487	-0.458994	-0.458994	-0.458994
ppa_stranded_DN18713_c0_g1_i1	-0.396368	0.767172	-0.282352	-0.252982	-0.311721	-0.252982	-0.252982	-0.252982	-0.354045	-0.311721	-0.311721
ppa_stranded_DN18716_c0_g1_i1	-0.595323	-0.375782	-0.590683	-0.595323	0.928671	0.238887	-0.130813	0.198669	1.10526	-0.595323	-0.590683
ppa_stranded_DN18718_c0_g1_i1	-0.581509	0.623688	0.11716	-0.182031	-0.340543	-0.495755	-0.127486	-0.648654	-0.370843	0.579438	-0.28945
ppa_stranded_DN18719_c0_g1_i1	-0.778738	-0.666676	-0.373752	-0.589301	0.0329555	0.64743	0.461433	0.332351	-0.101019	-0.666676	-0.666676
ppa_stranded_DN18721_c0_g2_i1	-0.744199	-0.418112	0.417439	-0.719248	-0.255156	0.882514	0.424381	0.763205	-0.0911942	-0.593162	-0.720765
ppa_stranded_DN18725_c0_g2_i1	-0.164399	-0.156174	2.79728	-0.156174	-0.164399	-0.164399	-0.160286	-0.164399	-0.160286	-0.156174	-0.156174
ppa_stranded_DN18726_c0_g1_i1	-0.65377	-0.242576	-0.652168	-0.291526	-0.302113	-0.336177	-0.0175697	-0.156665	0.178029	-0.650565	-0.652168
ppa_stranded_DN18727_c0_g2_i1	-0.515519	-0.560813	-0.560813	-0.606107	0.0459005	0.421607	0.103195	0.109873	0.267442	-0.515519	-0.606107
ppa_stranded_DN18729_c0_g1_i1	-0.606346	-0.603455	-0.612967	-0.163058	-0.447536	-0.305031	-0.201844	-0.151484	0.359452	0.265457	-0.619589
ppa_stranded_DN18730_c0_g2_i1	-0.350057	0.664846	0.576513	-0.32846	-0.339259	-0.32846	-0.32846	-0.350057	-0.283856	-0.32846	-0.339259
ppa_stranded_DN18733_c0_g1_i1	-0.850482	-0.315223	-0.846532	-0.552155	-0.414769	0.587195	-0.0351458	0.733477	-0.172515	-0.755025	-0.368612
ppa_stranded_DN18735_c0_g1_i1	-0.713027	-0.677822	-0.652818	-0.642616	-0.278632	1.27362	1.37665	0.815757	-0.283083	-0.642616	-0.642616
ppa_stranded_DN18739_c0_g1_i4	-0.306104	-0.285781	-0.285781	-0.306104	1.60915	-0.265458	-0.285781	-0.265458	0.872709	-0.306104	-0.285781
ppa_stranded_DN18743_c0_g1_i1	-0.494064	-0.565241	0.0703833	-0.381532	-0.333555	0.173341	0.218366	0.0934517	-0.320245	-0.513229	-0.0662404
ppa_stranded_DN18746_c0_g1_i1	-0.279508	-0.24465	-0.182983	-0.209792	-0.279508	-0.209792	-0.156174	-0.209792	-0.24465	-0.209792	-0.24465
ppa_stranded_DN18746_c0_g2_i1	-0.748362	-0.433896	-0.426179	0.0541388	-0.387812	0.363545	1.09164	0.516775	-0.768867	0.474549	-0.565506
ppa_stranded_DN18747_c0_g1_i1	-0.800583	-0.718046	-0.765825	-0.733523	-0.14053	0.837252	0.337842	0.831111	0.645072	-0.731067	-0.800583
ppa_stranded_DN18748_c0_g1_i1	-0.566964	0.497907	0.363333	-0.337695	-0.00824875	-0.425264	-0.161248	-0.337695	-0.335871	-0.283823	0.579029
ppa_stranded_DN18749_c0_g1_i1	-0.969165	-0.596619	0.0644802	-0.303594	-0.279573	0.398897	0.715794	0.534043	-0.159787	-0.434005	-0.740866
ppa_stranded_DN18750_c0_g1_i1	-0.892579	-0.59851	-0.763324	-0.736677	-0.0620956	0.765257	0.79808	0.922722	0.0087279	-0.780443	-0.780443
ppa_stranded_DN18752_c0_g1_i1	-0.156174	-0.154336	-0.154336	-0.156174	-0.169031	-0.156174	-0.162602	-0.169031	-0.162602	-0.156174	-0.156174
ppa_stranded_DN18754_c0_g2_i1	-0.227354	0.369035	-0.216938	-0.253633	-0.216938	-0.227354	-0.216938	-0.227354	-0.240494	-0.253633	-0.253633
ppa_stranded_DN18759_c0_g1_i1	-0.303047	-0.212166	-0.261053	-0.303047	1.14736	-0.303047	-0.261053	-0.303047	1.32258	-0.303047	-0.261053
ppa_stranded_DN18762_c0_g1_i1	-0.632109	-0.0394184	-0.20809	-0.675114	-0.109835	0.427074	0.282418	0.79821	-0.0721601	-0.675114	-0.675114
ppa_stranded_DN18764_c0_g1_i1	-0.488611	-0.267402	-0.827438	-0.571885	-0.329423	0.649121	0.185633	0.259016	-0.230205	-0.64835	-0.754178
ppa_stranded_DN18765_c0_g1_i1	-0.222142	-0.222142	-0.21029	-0.185831	-0.222142	-0.222142	-0.203987	-0.222142	-0.222142	-0.222142	-0.185831
ppa_stranded_DN18766_c0_g1_i1	-0.602433	0.537005	-0.340453	0.722055	-0.0291032	-0.122916	-0.489599	-0.482147	-0.19436	-0.566606	-0.566606
ppa_stranded_DN18768_c0_g1_i1	-1.08914	0.150701	-0.0580321	-0.707969	-0.181551	-0.101613	-0.0875568	0.134242	0.175847	-0.733411	0.841444
ppa_stranded_DN18770_c0_g2_i1	-0.257118	-0.256332	-0.256332	-0.257118	0.554532	-0.255545	-0.256332	-0.257118	0.161918	-0.255545	-0.256332
ppa_stranded_DN18771_c0_g1_i1	-0.755607	-0.209708	-0.53034	-0.654478	-0.335577	0.896913	0.511547	0.621663	-0.235412	-0.755607	-0.755607
ppa_stranded_DN18773_c0_g1_i1	-0.265196	-0.255063	0.66612	-0.24493	-0.237596	-0.230262	-0.255063	-0.24493	-0.255063	-0.265196	-0.24493
ppa_stranded_DN18775_c0_g1_i1	-0.622097	0.0926664	-0.813284	0.0509986	-0.108861	0.187669	0.0105654	0.20117	0.0643769	-0.622097	-0.982412
ppa_stranded_DN18776_c0_g1_i1	-0.874858	0.0426246	-0.312949	-0.762804	-0.39387	0.171319	0.199369	0.217329	-0.00407268	-0.509317	-0.166522
ppa_stranded_DN18788_c0_g1_i1	-0.929818	-0.361596	-0.619339	-0.566823	-0.239235	0.848786	1.27348	0.951291	-0.0194251	-0.923563	-0.823252
ppa_stranded_DN18790_c0_g1_i1	-0.345372	-0.29133	-0.325104	-0.345372	1.64596	-0.328996	-0.328996	-0.345372	1.2662	-0.328996	-0.337184
ppa_stranded_DN18793_c1_g1_i1	-0.259901	1.54313	1.52516	-0.311252	-0.259901	-0.259901	-0.285576	-0.259901	-0.285576	-0.259901	-0.285576
ppa_stranded_DN18797_c0_g2_i1	-0.273194	-0.26362	0.97874	-0.26362	-0.24769	-0.26362	-0.268407	-0.231759	-0.24769	-0.26362	-0.26362
ppa_stranded_DN18799_c0_g1_i1	-0.203349	-0.18619	-0.18619	-0.203349	-0.162602	-0.203349	-0.18619	-0.203349	-0.162602	-0.203349	-0.18619
ppa_stranded_DN18801_c0_g1_i1	-0.291707	-0.401507	-0.346607	-0.291707	-0.291707	-0.267687	-0.279697	-0.267687	0.350541	-0.291707	-0.401507
ppa_stranded_DN18802_c0_g1_i1	-0.563726	-0.677282	-0.620504	-0.677282	-0.339087	0.814637	0.915714	0.760458	-0.276976	-0.677282	-0.620504
ppa_stranded_DN18810_c1_g1_i1	-0.404401	0.12877	-0.289442	-0.404401	-0.428005	-0.404401	-0.3674	-0.404401	-0.381024	-0.368783	1.31812
ppa_stranded_DN18817_c0_g1_i1	-0.218117	0.751424	0.477735	-0.210622	-0.218117	-0.218117	-0.210622	-0.218117	-0.218117	-0.210622	-0.21437
ppa_stranded_DN18820_c0_g1_i1	-0.677142	-0.836954	-0.732533	-0.826559	-0.00424703	1.39407	0.241362	0.762356	-0.116578	-0.677142	-0.826559
ppa_stranded_DN18821_c0_g1_i1	-0.435042	-0.429386	-0.429386	-0.435042	-0.435042	-0.42373	-0.429386	-0.259218	0.180121	1.86609	-0.429386
ppa_stranded_DN18822_c0_g1_i1	-0.668019	-0.634689	-0.655771	-0.668019	-0.448685	1.04752	0.669916	0.608538	0.106734	-0.668019	-0.643522
ppa_stranded_DN18825_c0_g1_i1	-0.343673	-0.343673	-0.279364	-0.343673	-0.409119	-0.0442611	0.172779	-0.0854662	-0.279364	-0.343673	-0.343673
ppa_stranded_DN18828_c0_g1_i1	-0.757659	-0.767056	-0.742683	-0.776453	-0.379216	1.05594	0.320953	0.564847	0.244598	-0.757659	-0.757659
ppa_stranded_DN18830_c0_g1_i1	-0.786263	-0.776401	-0.554225	-0.776401	0.211009	0.478906	0.252157	0.465442	-0.0186626	-0.786263	-0.776401
ppa_stranded_DN18834_c0_g2_i1	-0.401088	-0.384198	-0.384198	-0.401088	0.477023	-0.228964	-0.137398	-0.228964	0.998486	-0.401088	-0.384198
ppa_stranded_DN18836_c0_g1_i1	-0.592993	-0.405228	-0.735035	-0.683582	-0.197693	0.463742	0.252001	-0.0405081	-0.00358083	-0.683582	-0.683582
ppa_stranded_DN18837_c0_g1_i1	-0.796488	-0.734816	0.173169	-0.734816	0.0308287	0.76378	0.537661	0.965176	-0.163921	-0.79041	-0.79041
ppa_stranded_DN18838_c0_g1_i1	-0.169031	-0.156174	-0.155511	-0.156174	-0.169031	-0.169031	-0.162602	-0.169031	-0.162602	-0.156174	-0.155511
ppa_stranded_DN18841_c0_g1_i2	-0.26653	-0.253646	-0.253646	-0.26653	0.550416	-0.26653	-0.253646	-0.26653	2.24504	-0.26653	-0.253646
ppa_stranded_DN18842_c0_g1_i1	-0.506969	-0.438886	2.00258	-0.205872	0.120967	-0.370804	-0.225216	-0.151202	-0.125882	-0.370804	-0.438886
ppa_stranded_DN18846_c0_g1_i1	-0.459062	-0.749848	-0.400038	-0.596347	-0.459062	0.929937	0.571862	0.561104	-0.459062	-0.596347	-0.673097
ppa_stranded_DN18847_c0_g1_i1	-0.259402	-0.315129	-0.287266	-0.315129	-0.25721	-0.255017	-0.25721	-0.255017	-0.287266	-0.315129	-0.315129
ppa_stranded_DN18851_c0_g1_i1	-0.212982	-0.191693	-0.202337	-0.212982	-0.212982	-0.191693	-0.184973	-0.191693	-0.212982	-0.212982	-0.191693
ppa_stranded_DN18852_c0_g1_i1	-0.338421	-0.0372475	3.44683	-0.270699	-0.283501	-0.296304	-0.296304	-0.338421	-0.317363	-0.296304	-0.296304
ppa_stranded_DN18853_c0_g1_i1	-0.330707	-0.360251	-0.360251	-0.330707	0.126926	-0.261161	-0.360251	-0.330707	0.706223	-0.330707	-0.360251
ppa_stranded_DN18854_c0_g1_i1	-1.14492	-0.85411	-0.62359	-0.241496	0.282013	0.930456	0.646414	0.936095	0.603704	-0.231777	-1.02376
ppa_stranded_DN18859_c0_g1_i1	-0.233846	-0.201439	-0.201439	-0.233846	-0.233846	-0.169031	-0.169031	-0.169031	-0.233846	-0.233846	-0.201439
ppa_stranded_DN18859_c0_g2_i1	-1.09842	-0.518519	0.0873024	-0.0985828	-0.226905	0.490678	0.576957	0.492156	-0.275819	-0.110986	-0.907404
ppa_stranded_DN18862_c0_g1_i2	-0.720565	-0.53354	-0.644996	-0.720565	-0.49756	0.430362	0.304629	0.66199	-0.153841	-0.720565	-0.738509
ppa_stranded_DN18865_c0_g1_i1	-0.436501	-0.279423	3.2351	-0.436501	-0.390447	-0.344394	-0.206266	-0.344394	-0.257806	-0.344394	-0.390447
ppa_stranded_DN18866_c0_g1_i1	-0.781894	-0.778074	-0.757243	-0.778074	0.995514	0.924187	0.880364	1.29673	0.642357	-0.781894	-0.779984
ppa_stranded_DN18867_c0_g1_i1	-0.776702	-0.83508	-0.941838	-0.776702	0.35841	0.846416	0.593077	1.12535	0.280411	-0.776702	-0.893459
ppa_stranded_DN18868_c0_g2_i1	-0.432949	-0.429503	-0.429503	-0.426057	-0.367484	-0.21734	1.05712	0.0149051	-0.426057	-0.432949	-0.426057
ppa_stranded_DN18876_c0_g2_i1	-0.24728	-0.202631	-0.266858	-0.262517	-0.257062	-0.221646	-0.171487	-0.25564	-0.230086	-0.0800603	0.0279388
ppa_stranded_DN18879_c0_g1_i1	-0.554106	-0.497985	-0.780869	-0.72013	-0.282053	0.550419	0.225859	0.51407	-0.205118	-0.534745	-0.927721
ppa_stranded_DN18880_c0_g1_i1	-0.482683	1.36885	-0.463198	-0.443712	-0.200679	-0.170544	-0.203698	-0.443712	-0.402217	-0.443712	-0.402217
ppa_stranded_DN18881_c0_g2_i1	0.61079	0.407162	0.727243	-0.197964	-0.331987	-0.532522	-0.116199	-0.247786	-0.427479	-0.250394	-0.315991
ppa_stranded_DN18884_c0_g1_i1	-1.19156	-0.545799	-0.349267	-0.87767	-0.199207	0.954455	0.920855	1.19161	-0.340727	-0.582111	-0.582936
ppa_stranded_DN18886_c0_g1_i1	-0.331236	3.05666	0.616704	-0.309001	-0.309001	-0.309001	-0.320119	-0.309001	-0.320119	-0.331236	-0.309001
ppa_stranded_DN18889_c0_g2_i1	-0.265742	-0.254588	-0.254542	-0.265742	-0.265742	-0.243434	-0.243341	-0.243434	-0.243434	-0.243434	-0.254588
ppa_stranded_DN18897_c0_g1_i1	-0.227371	-0.359718	-0.293545	-0.227371	-0.164399	-0.164399	-0.227371	-0.227371	-0.293545	-0.227371	-0.359718
ppa_stranded_DN18907_c0_g3_i1	-0.169031	-0.180931	-0.174981	-0.180931	-0.166715	-0.169031	-0.174981	-0.169031	-0.174981	-0.180931	-0.180931
ppa_stranded_DN18914_c0_g1_i1	-0.565906	-0.719649	-0.642778	-0.719649	-0.437707	0.893365	-0.0310679	0.657392	-0.451001	-0.565906	-0.642778
ppa_stranded_DN18915_c0_g1_i1	-0.613194	-0.335319	-0.6139	-0.362477	-0.520071	0.473936	0.33348	0.201019	-0.305074	-0.613194	-0.601476
ppa_stranded_DN18923_c0_g1_i1	-0.710982	-0.745725	-0.67015	-0.710982	-0.0213975	0.824124	1.09873	1.34948	0.665431	-0.745725	-0.710982
ppa_stranded_DN18927_c0_g1_i1	-0.226197	-0.211	-0.218599	-0.211	-0.211	-0.211	-0.218599	-0.226197	-0.218599	-0.211	-0.211
ppa_stranded_DN18935_c0_g1_i2	-0.334934	-0.365512	-0.365512	-0.334934	-0.328182	0.115042	-0.328182	-0.334934	-0.334934	-0.334934	-0.365512
ppa_stranded_DN18936_c2_g1_i1	1.21948	0.20562	-0.554115	-0.162855	-0.506082	-0.0666989	-0.176616	-0.271508	-0.307573	-0.0293334	0.0656458
ppa_stranded_DN18939_c0_g1_i1	-0.342303	-0.335507	-0.319801	-0.342303	1.6885	-0.328711	-0.328711	-0.330369	1.57961	-0.342303	-0.335507
ppa_stranded_DN18942_c0_g1_i1	-0.822892	-0.829947	-0.655201	1.5834	-0.0695036	-0.411592	-0.412214	-0.53072	-0.016769	0.789511	-0.792223
ppa_stranded_DN18948_c0_g1_i2	-0.238224	-0.235726	-0.236975	-0.235726	-0.238224	-0.20474	-0.220233	-0.20474	-0.238224	-0.235726	-0.236975
ppa_stranded_DN18952_c0_g1_i1	-0.697269	-0.824934	-0.833618	0.0773993	-0.228721	-0.41465	-0.336573	-0.240907	0.294357	1.55093	-0.676862
ppa_stranded_DN18956_c0_g2_i1	-1.01249	-0.982616	-0.196336	-0.952742	-0.238114	0.737712	0.591028	0.462301	-0.292093	-0.578812	-0.537063
ppa_stranded_DN18961_c0_g2_i1	1.04498	-0.12837	0.443786	-0.167391	-0.258374	-0.522553	0.0281513	-0.138365	-0.10605	-0.206063	-0.77291
ppa_stranded_DN18968_c0_g1_i1	-0.201944	-0.198102	-0.198102	-0.251934	-0.201944	-0.201944	-0.226939	-0.201944	-0.194261	-0.201944	-0.251934
ppa_stranded_DN18970_c0_g1_i1	-0.186172	-0.186172	-0.177601	-0.169031	-0.177601	-0.169031	-0.169031	-0.169031	-0.177601	-0.169031	-0.152499
ppa_stranded_DN18971_c0_g1_i1	-0.571899	-0.596189	-0.596189	-0.620479	-0.475682	1.23985	-0.387887	1.07408	0.0199655	-0.571899	-0.620479
ppa_stranded_DN18972_c0_g1_i1	-0.690753	-0.77768	-0.183219	0.426121	-0.050633	-0.361494	-0.304958	-0.454418	0.314025	0.532169	-0.77768
ppa_stranded_DN18973_c0_g1_i1	-0.333346	-0.27904	-0.27904	-0.224734	0.928362	-0.333346	-0.27904	-0.333346	1.22577	-0.333346	-0.27904
ppa_stranded_DN18974_c0_g1_i1	-0.554046	-0.637708	-0.637708	-0.61451	-0.364856	0.574041	0.359218	0.675984	-0.199666	-0.721371	-0.322384
ppa_stranded_DN18975_c0_g1_i1	-0.390298	-0.287695	-0.354308	-0.318318	1.38039	-0.329489	-0.354308	-0.318318	1.40377	-0.318318	-0.318318
ppa_stranded_DN18976_c0_g1_i1	-1.01251	-0.708711	-0.700117	-0.795423	-0.276927	0.737015	1.26104	0.938924	-0.366475	-0.795423	-0.427374
ppa_stranded_DN18977_c0_g2_i1	-0.169031	1.81634	-0.162602	-0.156174	-0.169031	-0.169031	-0.162602	-0.169031	-0.156174	-0.156174	-0.156174
ppa_stranded_DN18978_c0_g1_i1	-0.285838	-0.264045	-0.264045	-0.285838	0.404683	-0.285838	-0.264045	-0.242253	0.737188	-0.285838	-0.264045
ppa_stranded_DN18980_c0_g1_i1	-0.168683	-0.205375	-0.205375	-0.168683	-0.168683	-0.168683	-0.168683	-0.168683	-0.168683	-0.168683	-0.168683
ppa_stranded_DN18981_c0_g1_i1	-0.325424	-0.325424	-0.296707	-0.26799	-0.296707	-0.26799	-0.26799	-0.221887	-0.296707	-0.26799	-0.221887
ppa_stranded_DN18982_c0_g1_i1	-0.270822	-0.219926	-0.28681	-0.302798	-0.270822	-0.270822	-0.28681	-0.270822	-0.270822	-0.270822	-0.270822
ppa_stranded_DN18985_c0_g1_i1	-0.975627	-0.968148	-0.608415	-0.457726	-0.0720598	0.606559	0.689358	0.992382	-0.327288	-0.975627	-0.327132
ppa_stranded_DN18985_c1_g1_i1	-0.576858	-0.505968	-0.413024	-0.39097	-0.0334326	-0.268995	-0.413024	-0.173885	0.820886	-0.435078	-0.435078
ppa_stranded_DN18988_c0_g1_i1	-0.233014	-0.177419	-0.177419	-0.193495	-0.233014	-0.233014	-0.213254	-0.233014	-0.213254	-0.193495	-0.193495
ppa_stranded_DN18990_c0_g2_i1	-0.464562	-0.103	-0.0139307	-0.464562	-0.350344	0.239411	0.472038	0.0912634	-0.428341	-0.464562	-0.683082
ppa_stranded_DN18993_c0_g2_i1	-0.334396	0.845588	0.191401	-0.298852	-0.334396	-0.260134	-0.279493	-0.298852	-0.279493	-0.298852	-0.298852
ppa_stranded_DN18994_c0_g1_i1	-0.644249	-0.688221	-0.560095	-0.732193	-0.330427	0.911421	1.09931	1.1909	-0.231633	-0.814706	-0.814706
ppa_stranded_DN18995_c0_g2_i1	-0.193389	-0.156174	-0.174781	-0.156174	-0.193389	-0.152499	-0.156174	-0.156174	-0.174781	-0.156174	-0.156174
ppa_stranded_DN18996_c0_g1_i1	-0.706036	-0.431168	-0.544028	-0.333057	-0.513044	0.228805	0.202341	0.0696913	-0.279955	-0.706036	-0.50999
ppa_stranded_DN18997_c0_g1_i1	-0.299464	-0.250832	-0.275148	-0.219838	-0.275148	-0.250832	-0.250832	-0.250832	-0.250832	-0.250832	-0.250832
ppa_stranded_DN19000_c0_g1_i1	-0.370245	-0.205912	-0.305791	-0.241337	-0.241337	-0.241337	-0.170486	-0.370245	-0.241337	-0.241337	-0.241337
ppa_stranded_DN19002_c0_g1_i1	-0.605115	-0.572507	-0.616101	-0.605115	-0.572507	0.900595	0.621559	0.74461	-0.539924	-0.605115	-0.605115
ppa_stranded_DN19008_c0_g1_i1	-0.316106	-0.272606	-0.272606	-0.316106	0.401997	-0.316106	-0.229106	-0.316106	0.758396	-0.316106	-0.272606
ppa_stranded_DN19010_c0_g1_i1	-0.96906	-0.419823	-0.664851	-0.204576	-0.153124	0.31344	0.0589481	0.650141	-0.320358	-0.501896	-0.855942
ppa_stranded_DN19011_c0_g2_i1	-0.28224	-0.276045	-0.276045	-0.269851	-0.269851	-0.242388	-0.269851	-0.269851	-0.276045	-0.28224	-0.269851
ppa_stranded_DN19017_c0_g2_i1	-0.865304	-0.87352	-0.740999	0.187234	-0.495147	0.742559	0.979642	0.737001	-0.375444	0.337863	-0.696741
ppa_stranded_DN19018_c0_g1_i2	-0.476188	-0.476188	0.931613	-0.476188	-0.226951	-0.256454	-0.16733	-0.102096	0.38945	-0.476188	-0.491009
ppa_stranded_DN19020_c0_g1_i1	-0.811671	-0.612109	-0.214577	-0.325997	-0.111656	0.4926	-0.065136	0.65437	0.0125568	-0.808854	-0.808854
ppa_stranded_DN19022_c0_g1_i1	-0.528063	-0.601271	-0.200178	-0.5842	-0.244695	0.770197	0.544566	0.394579	-0.528063	-0.5842	-0.5842
ppa_stranded_DN19027_c0_g1_i1	-0.421918	-0.38794	-0.408058	-0.421918	-0.408058	1.1598	-0.381682	0.558822	-0.408058	-0.421918	-0.408058
ppa_stranded_DN19030_c0_g1_i1	-0.432931	-0.39103	1.97949	2.43503	-0.349129	-0.349129	-0.143019	-0.349129	-0.39103	-0.432931	-0.39103
ppa_stranded_DN19033_c0_g1_i2	-0.279666	-0.224499	-0.196765	-0.224499	-0.224348	-0.169031	-0.224499	-0.279666	-0.252082	-0.224499	-0.252082
ppa_stranded_DN19036_c0_g1_i1	-1.00213	0.133221	0.0515511	0.14251	0.014618	0.335039	0.32151	0.00998593	0.193358	0.106459	-0.934639
ppa_stranded_DN19039_c0_g1_i1	-0.56943	-0.809025	-0.0488039	-0.790304	-0.486891	0.738222	-0.133484	0.737617	-0.357239	-0.57683	-0.270319
ppa_stranded_DN19041_c0_g1_i1	-0.340806	-0.72152	-0.129775	-0.660989	-0.340806	0.646935	0.358097	0.786708	-0.232563	-0.660989	-0.782052
ppa_stranded_DN19045_c1_g1_i1	-0.235295	-0.213853	-0.213853	-0.235295	-0.174292	-0.235295	-0.213853	-0.235295	0.736285	-0.235295	-0.213853
ppa_stranded_DN19053_c0_g1_i1	-0.747305	-0.756879	-0.789399	-0.756879	-0.515289	1.06394	0.792579	0.783679	-0.351089	-0.747305	-0.752092
ppa_stranded_DN19054_c0_g1_i1	-0.315087	-0.267892	0.534864	-0.267892	-0.315087	-0.267892	-0.0147752	-0.267892	-0.29149	-0.315087	-0.29149
ppa_stranded_DN19067_c0_g2_i1	-0.645637	0.858453	1.02174	-0.291693	-0.395153	-0.589943	-0.397544	-0.562847	-0.43105	-0.302521	0.610984
ppa_stranded_DN19069_c0_g2_i1	-0.698403	0.549498	0.000636646	-0.358335	-0.327743	-0.346225	-0.488357	-0.393593	-0.325662	0.0893036	-0.510262
ppa_stranded_DN19070_c1_g1_i1	-0.212642	-0.279236	-0.245939	-0.279236	-0.18852	-0.212642	-0.212642	-0.212642	-0.245939	-0.279236	-0.279236
ppa_stranded_DN19071_c0_g2_i1	-0.68941	-0.66128	-0.608522	-0.66128	0.0428388	0.723171	0.461054	0.817106	-0.277224	-0.66128	-0.675345
ppa_stranded_DN19073_c0_g1_i1	-0.423242	-0.39758	-0.429223	-0.435204	-0.423242	1.04429	0.091449	0.908425	-0.423242	-0.423242	-0.435204
ppa_stranded_DN19076_c0_g2_i1	0.465623	3.52396	0.861406	-0.316651	-0.510131	-0.45811	-0.404401	-0.490594	-0.438362	-0.348546	0.171813
ppa_stranded_DN19088_c0_g1_i4	-0.169031	-0.154336	-0.162602	-0.156174	-0.169031	-0.169031	-0.156174	-0.156174	-0.162602	-0.156174	-0.156174
ppa_stranded_DN19089_c0_g2_i3	0.239344	-0.136357	0.107226	0.208424	-0.380187	-0.590785	-0.708958	-0.700235	-0.209279	0.229155	0.521246
ppa_stranded_DN19092_c0_g1_i1	-0.352775	-0.276591	-0.314683	-0.276591	1.14374	-0.316092	-0.276591	-0.314825	0.884334	-0.276591	-0.276591
ppa_stranded_DN19093_c0_g3_i1	-0.169031	-0.24927	-0.20915	-0.24927	-0.166715	-0.169031	-0.169031	-0.169031	-0.169031	-0.169031	-0.24927
ppa_stranded_DN19094_c0_g1_i1	-0.295605	-0.310593	-0.303099	-0.310593	-0.295605	-0.232832	-0.295605	-0.232832	-0.295605	-0.295605	-0.232832
ppa_stranded_DN19095_c0_g2_i2	-0.658666	-0.464965	-0.40602	1.50097	0.359637	-0.148097	-0.193003	-0.23848	0.174867	-0.0117691	-0.658666
ppa_stranded_DN19098_c0_g1_i1	-0.774631	-0.0288025	-0.463642	-0.662758	-0.0820903	0.122745	0.426974	0.295603	-0.228124	-0.662758	-0.662758
ppa_stranded_DN19100_c0_g1_i1	-0.351484	-0.258443	-0.304964	-0.351484	1.64923	-0.258443	-0.258443	-0.351484	1.43689	-0.258443	-0.304964
ppa_stranded_DN19102_c0_g2_i1	-0.785588	-0.702856	-0.744222	-0.327199	-0.163827	0.537248	0.22409	0.379693	0.11073	-0.622333	-0.622333
ppa_stranded_DN19117_c0_g1_i1	-0.246643	-0.234556	5.48305	-0.246643	-0.246643	-0.222469	-0.222469	-0.222469	-0.222469	-0.246643	-0.234556
ppa_stranded_DN19118_c0_g2_i1	-1.0993	-0.220759	-0.910737	-0.363918	-0.348297	0.239835	0.188375	0.131433	-0.254984	0.157096	-0.694035
ppa_stranded_DN1911_c0_g1_i1	-0.273956	-0.273956	-0.262538	-0.251121	-0.262538	-0.187037	-0.251121	-0.251121	-0.251121	-0.251121	-0.251121
ppa_stranded_DN19120_c0_g1_i1	-0.865709	-0.312684	-0.80627	-0.846928	-0.216493	1.03761	0.596094	0.929684	0.085155	-0.765611	-0.846928
ppa_stranded_DN19129_c0_g1_i1	-0.19645	-0.19645	1.16585	-0.19645	-0.172356	-0.269065	-0.19645	-0.19645	-0.19645	-0.19645	-0.269065
ppa_stranded_DN19131_c0_g1_i1	-0.732531	-0.424655	-0.734419	-0.736306	-0.467823	1.07092	0.126121	0.908893	0.00820941	-0.736306	-0.736306
ppa_stranded_DN19133_c0_g1_i1	-0.578001	-0.663514	-0.657563	-0.578001	0.0682029	0.533747	0.214336	0.434195	-0.0370648	-0.578001	-0.749026
ppa_stranded_DN19136_c0_g1_i1	-0.164399	-0.159061	5.83171	-0.164399	-0.164399	-0.164399	-0.168981	-0.164399	-0.164399	-0.164399	-0.168981
ppa_stranded_DN19137_c0_g2_i2	-0.23304	-0.22994	-0.23149	-0.22994	-0.23149	-0.22994	-0.23149	-0.22994	-0.22994	-0.22994	-0.22994
ppa_stranded_DN19139_c0_g3_i1	-0.240995	-0.17522	-0.173341	-0.17522	-0.240995	-0.240995	-0.17522	-0.17522	-0.17522	-0.17522	-0.17522
ppa_stranded_DN19140_c0_g1_i1	-0.53157	-0.746116	-0.746116	-0.691588	0.0951669	0.765008	0.161101	0.647301	0.318497	-0.691588	-0.691588
ppa_stranded_DN19143_c0_g1_i1	-0.230195	0.431979	-0.272979	-0.315763	-0.178128	-0.25948	-0.23242	-0.315763	-0.272979	-0.315763	-0.363347
ppa_stranded_DN19145_c0_g1_i1	-0.428718	-0.369217	-0.100888	-0.369217	-0.172456	0.0888315	-0.107232	-0.0907042	-0.301836	-0.428718	-0.369217
ppa_stranded_DN19152_c0_g1_i2	-0.601964	-0.402456	-0.544432	-0.4869	-0.0204192	0.049366	0.0823674	-0.13748	-0.415588	-0.4869	-0.544432
ppa_stranded_DN19154_c0_g1_i1	-0.169031	-0.247949	-0.166715	-0.247949	-0.166715	-0.169031	-0.169031	-0.169031	-0.20849	-0.169031	-0.247949
ppa_stranded_DN19160_c0_g1_i1	-0.164399	-0.160286	-0.166715	-0.169031	-0.166715	-0.169031	-0.166715	-0.169031	-0.166715	-0.164399	-0.169031
ppa_stranded_DN19161_c0_g2_i1	-0.355253	-0.326527	-0.265411	-0.326527	-0.251048	-0.326527	-0.326527	-0.326527	-0.326527	-0.326527	-0.175569
ppa_stranded_DN19163_c0_g2_i1	-0.260948	-0.214989	-0.214989	-0.260948	-0.260948	-0.169031	-0.162602	-0.169031	-0.260948	-0.260948	-0.214989
ppa_stranded_DN19167_c0_g1_i2	-0.681503	0.0373858	-0.697841	-0.649678	-0.649678	1.10679	0.21599	0.663292	0.172906	-0.681503	-0.649678
ppa_stranded_DN19168_c0_g1_i1	-0.245898	-0.798076	-0.998445	-0.648046	0.133202	0.501291	0.201296	-0.0594328	-0.00832903	-0.201717	-0.970117
ppa_stranded_DN19169_c0_g1_i1	-0.809965	-0.8809	-0.333862	0.122554	-0.280246	0.69593	1.08826	0.513636	-0.482202	0.0357413	-0.359009
ppa_stranded_DN19171_c0_g1_i1	-0.164399	-0.160625	-0.162512	-0.160625	-0.164399	-0.160625	-0.162512	-0.164399	-0.160625	-0.160625	-0.160625
ppa_stranded_DN19175_c0_g1_i1	-0.43394	-0.669569	-0.15495	-0.608067	-0.37798	0.387181	0.398277	0.260648	0.039924	-0.661219	-0.661219
ppa_stranded_DN19180_c0_g1_i1	-0.228845	-0.228845	-0.228108	-0.227371	-0.227371	-0.227371	-0.228108	-0.227371	-0.228108	-0.228845	-0.227371
ppa_stranded_DN19181_c0_g1_i1	-0.312911	-0.302716	-0.30585	-0.312911	1.66554	-0.298789	-0.298789	-0.312911	1.08091	-0.298789	-0.298789
ppa_stranded_DN19182_c0_g1_i2	-0.821265	-0.796158	-0.0506453	-0.796158	-0.386788	0.880374	0.667293	0.670254	-0.291662	-0.821265	-0.620158
ppa_stranded_DN19185_c0_g1_i2	-0.719348	-0.744051	-0.661813	-0.719348	0.0807005	0.839537	0.375145	0.755707	-0.0791707	-0.719348	-0.744051
ppa_stranded_DN19189_c0_g1_i1	-0.164399	-0.164399	-0.166715	-0.169031	-0.164399	-0.169031	-0.166715	-0.169031	-0.160286	-0.164399	-0.169031
ppa_stranded_DN19190_c0_g2_i2	-0.298923	-0.293993	-0.296458	-0.293993	-0.296458	-0.293993	-0.293993	-0.298923	-0.278518	-0.293993	-0.293993
ppa_stranded_DN19196_c0_g2_i1	-0.58555	-0.129787	0.0902642	-0.404987	-0.282454	0.520863	-0.0149712	0.274854	-0.16013	-0.58555	-0.838454
ppa_stranded_DN1919_c0_g1_i1	-0.435447	-0.757487	-0.721165	-0.684844	-0.31439	0.759309	0.452305	0.732145	-0.229094	-0.684844	-0.721165
ppa_stranded_DN19200_c0_g1_i1	-0.283575	-0.218037	-0.160765	-0.152499	-0.169031	-0.169031	-0.226303	-0.169031	-0.226303	-0.169031	-0.169031
ppa_stranded_DN19203_c0_g1_i1	-0.376091	-0.302835	-0.339463	-0.299169	-0.122985	-0.299169	-0.302835	-0.299169	-0.302835	-0.302835	-0.301002
ppa_stranded_DN19206_c0_g1_i1	-0.34117	-0.498377	-0.419773	-0.498377	0.850191	-0.31292	0.098113	-0.31292	0.259094	-0.498377	-0.498377
ppa_stranded_DN19206_c1_g1_i1	-0.267265	-0.218148	-0.218148	-0.267265	0.359206	-0.267265	-0.218148	-0.267265	1.82055	-0.267265	-0.218148
ppa_stranded_DN19211_c0_g1_i1	-0.309221	-0.28422	-0.28422	-0.309221	1.7917	-0.25922	-0.28422	-0.25922	0.812404	-0.309221	-0.28422
ppa_stranded_DN19212_c0_g1_i1	-0.19653	-0.19653	-0.18278	-0.152499	-0.18278	-0.169031	-0.18278	-0.169031	-0.18278	-0.19653	-0.169031
ppa_stranded_DN19215_c0_g1_i1	-0.391046	0.825316	-0.313962	-0.288315	-0.235272	-0.339608	-0.339608	-0.339608	-0.365327	-0.339608	-0.288315
ppa_stranded_DN19216_c0_g2_i1	-0.425631	-0.409957	-0.344752	-0.263873	-0.209354	-0.263873	-0.394284	-0.394284	-0.329078	-0.394284	-0.394284
ppa_stranded_DN19224_c0_g1_i1	0.01889	-0.181903	-0.232811	-0.14666	-0.173999	0.156694	-0.347263	-0.089012	-0.176377	-0.198808	-0.497558
ppa_stranded_DN19224_c0_g2_i1	-0.81282	-0.17406	-0.26682	-0.63887	-0.401106	0.637955	0.134671	0.686766	0.0227945	-0.81282	-0.826732
ppa_stranded_DN19225_c0_g1_i1	-0.329272	-0.329272	-0.289015	-0.248758	-0.248758	-0.329272	-0.248758	-0.329272	-0.289015	-0.329272	-0.378431
ppa_stranded_DN19226_c0_g1_i1	-0.5991	-0.651123	-0.0489104	-0.525897	-0.41286	0.43653	0.582872	0.445285	-0.307624	-0.703146	-0.703146
ppa_stranded_DN19228_c0_g1_i1	-0.169031	-0.207891	-0.188461	-0.207891	-0.166715	-0.169031	-0.169031	-0.169031	-0.188461	-0.169031	-0.207891
ppa_stranded_DN19230_c0_g1_i2	-0.92938	-0.496697	-0.720893	-0.481639	-0.192421	0.613827	0.279993	0.769484	-0.133634	-0.718774	-0.709585
ppa_stranded_DN19231_c0_g2_i1	-0.262548	0.574486	-0.262047	-0.261547	-0.262548	-0.246974	-0.261547	-0.246974	-0.261547	-0.261547	-0.261547
ppa_stranded_DN19239_c1_g2_i1	-0.521357	-0.495236	-0.508296	-0.511773	-0.516565	0.786673	0.238024	0.355481	-0.503505	-0.511773	-0.516565
ppa_stranded_DN19241_c0_g3_i1	-0.224744	-0.188282	-0.190459	-0.188282	-0.224744	-0.188282	-0.172228	-0.188282	-0.206513	-0.188282	-0.188282
ppa_stranded_DN19243_c0_g1_i1	-0.344291	-0.567515	-0.518269	-0.495775	-0.498696	1.28446	-0.507886	1.66779	-0.551571	-0.465086	-0.412485
ppa_stranded_DN19245_c0_g1_i1	-0.306508	-0.295962	-0.283135	-0.306508	0.972638	-0.306508	-0.285416	-0.285416	1.13182	-0.285416	-0.295962
ppa_stranded_DN19246_c0_g1_i1	-0.219372	-0.221075	-0.220224	-0.221075	-0.219372	-0.219372	-0.220224	-0.219372	-0.220224	-0.221075	-0.221075
ppa_stranded_DN19249_c0_g1_i1	-0.235759	-0.235759	-0.231164	-0.22657	-0.22657	-0.152499	-0.22657	-0.22657	-0.231164	-0.235759	-0.22657
ppa_stranded_DN19253_c0_g1_i1	-0.960196	-0.59838	-0.391606	-0.627487	-0.454773	0.938172	0.485313	0.620645	-0.349733	-0.907928	-0.230674
ppa_stranded_DN19257_c0_g1_i2	-0.482921	0.906795	-0.0190369	-0.482921	-0.350861	-0.397251	-0.329358	-0.456234	-0.388443	-0.456234	-0.456234
ppa_stranded_DN19260_c0_g1_i1	-0.267417	-0.199679	-0.238605	-0.267417	-0.267417	-0.209792	0.0864484	-0.267417	-0.238605	-0.209792	-0.238605
ppa_stranded_DN19264_c0_g1_i1	-0.287291	-0.28608	-0.28608	-0.284869	-0.262235	-0.2396	-0.284869	-0.284869	-0.28608	-0.284869	-0.28608
ppa_stranded_DN19266_c0_g1_i1	-0.241265	-0.239632	-0.239632	-0.241265	-0.241265	-0.241265	0.599903	-0.238	-0.241265	-0.241265	-0.239632
ppa_stranded_DN19271_c0_g1_i1	-0.794634	0.19479	0.775863	-0.60079	-0.28568	0.425624	0.106783	0.140735	-0.299463	-0.794634	-0.794634
ppa_stranded_DN19273_c0_g1_i1	-0.655007	-0.638555	-0.638555	-0.622103	0.55669	0.0166445	0.0648262	0.380814	0.0643789	-0.655007	-0.622103
ppa_stranded_DN19285_c0_g1_i1	-0.276834	-0.231727	-0.231727	-0.276834	0.199975	-0.276834	-0.186619	-0.276834	0.488706	-0.276834	-0.231727
ppa_stranded_DN19286_c0_g1_i1	-0.758094	0.621377	-0.0650369	1.1266	-0.128355	-0.183743	0.0717554	0.0305718	-0.125349	0.111009	-1.32632
ppa_stranded_DN19288_c0_g1_i1	-0.510771	-0.510771	-0.494528	-0.478284	0.010542	-0.303176	-0.124175	0.208064	1.88855	-0.478284	-0.478284
ppa_stranded_DN19293_c0_g1_i2	-0.875384	-0.827062	-0.476108	-0.0612152	-0.401482	0.236224	1.21971	0.857426	-0.369007	0.521926	-0.672977
ppa_stranded_DN19301_c0_g1_i1	-0.880961	-0.12638	-0.386937	0.46463	-0.0311675	0.0420541	-0.303801	0.0890505	0.103425	0.215033	-0.850507
ppa_stranded_DN19303_c0_g2_i1	-0.356553	-0.356553	-0.360925	-0.365297	-0.225524	0.131609	-0.0510732	0.0771539	-0.218213	-0.356553	-0.365297
ppa_stranded_DN19307_c0_g2_i1	-0.872625	0.152733	-0.191737	-0.217053	0.334227	-0.284601	0.101868	-0.241488	-0.265715	-0.251929	-0.750977
ppa_stranded_DN19315_c0_g1_i2	-0.685298	-0.570463	-0.62788	0.408326	-0.140724	-0.240757	-0.374221	-0.169561	0.118523	-0.3909	-0.62788
ppa_stranded_DN19317_c0_g1_i1	-0.244919	-0.239208	-0.231087	-0.233496	-0.233496	-0.228678	-0.231087	-0.228678	-0.231087	-0.233496	-0.233496
ppa_stranded_DN19318_c0_g1_i2	-0.279517	-0.231431	-0.231431	-0.279517	-0.169031	-0.279517	-0.231431	-0.279517	0.329692	-0.279517	-0.231431
ppa_stranded_DN19326_c0_g1_i1	-0.811264	-0.318676	-0.817435	-0.444132	0.0604778	0.704864	0.341776	0.732569	-0.0339313	-0.753426	-0.811264
ppa_stranded_DN19328_c0_g1_i1	-0.964142	-0.111001	0.0294617	-0.755881	-0.139663	0.601214	0.673793	0.527147	-0.168543	-0.775237	-0.425449
ppa_stranded_DN19330_c0_g1_i1	-0.505342	-0.803597	-0.65447	-0.505342	-0.348233	0.471698	0.158737	0.488223	-0.211029	-0.505342	-0.65447
ppa_stranded_DN19336_c0_g1_i1	0.848502	-0.384109	-0.429945	-0.442514	0.295671	-0.473305	-0.459538	-0.417177	-0.104345	-0.539278	-0.442514
ppa_stranded_DN19337_c0_g1_i2	-0.920843	-0.747658	-0.378489	0.792811	0.324152	-0.293092	-0.171125	-0.143884	0.777434	-0.129303	-0.2039
ppa_stranded_DN19349_c0_g1_i1	-0.164399	-0.160286	-0.166715	-0.169031	-0.164399	-0.169031	-0.166715	-0.169031	-0.164399	-0.164399	-0.169031
ppa_stranded_DN19352_c0_g1_i1	-1.09847	-0.609006	0.150445	-0.28798	0.284911	0.905895	0.575789	0.511489	0.0284069	-0.202167	-0.945292
ppa_stranded_DN19353_c0_g1_i1	-0.102116	-0.333453	-0.759873	-0.506672	-0.318816	0.016512	-0.234367	0.180755	-0.489727	-0.170193	-0.100889
ppa_stranded_DN19357_c0_g2_i1	-0.69133	-0.714083	-0.702706	-0.69133	-0.410036	1.40735	0.802121	0.789835	-0.605576	-0.69133	-0.69133
ppa_stranded_DN19360_c0_g1_i1	-0.795743	-0.299356	-0.859957	-0.795743	-0.235667	0.837328	0.17996	1.01383	-0.096045	-0.81926	-0.81926
ppa_stranded_DN19361_c0_g1_i2	-0.449573	-0.525101	-0.487337	-0.525101	-0.232732	0.45543	0.0287134	0.105572	-0.121327	-0.525101	-0.525101
ppa_stranded_DN19361_c0_g2_i1	-0.999085	-0.17536	-0.355163	-0.6063	-0.163465	0.705478	0.00175856	0.498124	-0.239929	-0.784943	0.405671
ppa_stranded_DN19362_c0_g1_i1	-0.649598	0.73806	0.304509	-0.019954	-0.265915	-0.430195	-0.401168	-0.396962	0.140267	-0.335564	0.892323
ppa_stranded_DN19363_c0_g1_i1	-0.778734	-0.785122	-0.750081	-0.778734	-0.347346	0.89251	1.11028	1.12714	-0.0333531	-0.721429	-0.785122
ppa_stranded_DN19365_c0_g1_i1	-0.459075	-0.4009	-0.329976	-0.317228	-0.409353	-0.317228	-0.329976	-0.317228	0.247525	-0.342725	-0.342725
ppa_stranded_DN19367_c0_g1_i1	-0.347807	-0.3779	-0.296997	-0.246186	-0.246186	-0.347807	-0.310175	-0.246186	-0.122112	-0.347807	-0.407993
ppa_stranded_DN19367_c0_g2_i1	-0.532993	-0.721287	-0.62714	0.593718	-0.0803189	-0.252154	-0.081463	-0.316945	0.275298	-0.252154	-0.721287
ppa_stranded_DN19374_c0_g1_i1	0.377643	-0.0924374	-0.128261	-0.394838	-0.720927	-0.053839	1.59753	0.351245	-0.54519	-0.949899	-0.180023
ppa_stranded_DN19375_c0_g1_i3	-0.260577	-0.260577	-0.260246	-0.259915	-0.259915	-0.188054	-0.223984	-0.259915	-0.223984	-0.259915	-0.259915
ppa_stranded_DN19377_c0_g1_i1	-0.624207	-0.616996	-0.586534	0.45956	0.110214	0.491355	-0.211878	0.121126	0.242529	-0.556072	-0.616996
ppa_stranded_DN19389_c0_g1_i1	-1.24956	0.211518	0.301333	0.611703	0.172535	0.248211	0.461274	0.486855	0.082136	0.110712	-1.24956
ppa_stranded_DN19394_c0_g1_i1	-0.612298	-0.510962	-0.621479	-0.612298	-0.274047	0.768996	-0.346641	0.375961	-0.0705531	-0.612298	-0.612298
ppa_stranded_DN19394_c0_g2_i1	-0.238011	-0.238011	-0.233428	-0.238011	-0.228845	-0.238011	-0.240126	-0.238011	-0.233428	-0.238011	-0.238011
ppa_stranded_DN19398_c0_g1_i1	-0.719329	-0.709823	-0.709823	-0.698078	-0.26868	0.954277	0.911127	0.683757	-0.119165	-0.719329	-0.708703
ppa_stranded_DN19399_c0_g1_i1	-0.24559	-0.24559	-0.277702	0.571994	-0.231631	-0.309815	-0.24559	-0.309815	-0.24559	-0.24559	-0.309815
ppa_stranded_DN19400_c0_g1_i1	-0.211766	-0.238006	-0.238006	-0.211766	-0.207075	-0.211766	-0.211766	-0.211766	-0.211766	-0.211766	-0.238006
ppa_stranded_DN19406_c0_g1_i1	-0.591948	0.0608969	-0.487962	-0.412977	-0.196719	0.00816913	0.0755048	0.04894	-0.483305	-0.591948	-0.591948
ppa_stranded_DN19413_c0_g1_i1	-0.549531	-0.59899	-0.342221	-0.549531	-0.293855	0.863372	0.363335	0.555242	-0.534902	-0.549531	-0.542216
ppa_stranded_DN19421_c0_g1_i1	-0.407678	-0.48769	-0.447684	1.93867	0.080839	-0.395946	-0.395946	-0.395946	-0.185277	-0.407678	-0.48769
ppa_stranded_DN19430_c0_g2_i1	-0.443416	-0.568829	-0.568829	-0.325469	-0.242474	-0.325469	0.292841	-0.0105678	-0.191879	-0.443416	-0.694243
ppa_stranded_DN19431_c0_g1_i1	-0.523076	-0.523076	-0.516731	-0.510386	-0.461297	0.480914	0.634701	0.16874	-0.379927	-0.510386	-0.510386
ppa_stranded_DN19435_c0_g1_i1	-0.367601	-0.367601	-0.486679	-0.483002	-0.367601	-0.367601	-0.367601	0.290058	-0.0373825	-0.483002	-0.490355
ppa_stranded_DN19441_c0_g1_i1	-0.420662	-0.296162	-0.288786	1.30813	0.127457	-0.28141	-0.288786	-0.296162	-0.296162	-0.296162	-0.358412
ppa_stranded_DN19441_c2_g1_i1	-0.346025	-0.324807	1.35659	-0.282132	-0.335416	-0.324807	-0.303469	-0.282132	-0.0579295	-0.324807	-0.324807
ppa_stranded_DN19450_c0_g1_i1	-0.208281	1.24186	-0.184737	-0.208281	-0.208281	-0.200443	-0.184737	-0.208281	-0.208281	-0.208281	-0.204362
ppa_stranded_DN19458_c0_g1_i1	-0.22404	-0.22404	-0.207337	-0.190634	-0.207337	-0.190634	-0.171566	-0.190634	-0.207337	-0.22404	-0.190634
ppa_stranded_DN19467_c0_g2_i1	-0.287905	-0.228468	1.54428	-0.287905	-0.287905	-0.169031	-0.169031	-0.169031	-0.228468	-0.169031	-0.228468
ppa_stranded_DN19473_c0_g1_i2	-0.240959	-0.249805	-0.245382	-0.249805	-0.131947	-0.240959	-0.240959	-0.240959	0.0153718	-0.240959	-0.249805
ppa_stranded_DN19479_c0_g2_i1	-0.230788	-0.255649	-0.243218	-0.255649	-0.230788	-0.230788	-0.18295	-0.18295	-0.230788	-0.230788	-0.243218
ppa_stranded_DN19484_c0_g2_i1	-0.156174	-0.156174	-0.18524	-0.156174	-0.214306	-0.156174	-0.156174	-0.214306	-0.18524	-0.156174	-0.156174
ppa_stranded_DN19489_c0_g1_i1	-0.208786	-0.222514	-0.222514	-0.208786	-0.190431	-0.208786	-0.222514	-0.208786	-0.190431	-0.208786	-0.222514
ppa_stranded_DN19492_c0_g1_i1	-0.164399	-0.171188	-0.171188	-0.164399	-0.164399	-0.164399	-0.171188	-0.164399	-0.158449	-0.164399	-0.171188
ppa_stranded_DN19493_c0_g2_i1	-0.244491	-0.208445	-0.226468	-0.208445	-0.180472	-0.208445	-0.226468	-0.208445	-0.226468	-0.208445	-0.208445
ppa_stranded_DN19499_c1_g1_i1	-0.243303	-0.243303	-0.222587	1.40406	-0.201871	-0.201871	-0.222587	-0.201871	-0.222587	-0.243303	-0.201871
ppa_stranded_DN19506_c0_g2_i1	-0.664274	-0.724356	-0.656466	-0.664274	-0.0233188	0.640938	0.48993	0.595335	-0.387104	-0.664274	-0.656466
ppa_stranded_DN19511_c0_g1_i3	-0.320994	-0.279548	-0.279548	-0.320994	1.56394	-0.320994	-0.279548	-0.320994	1.24429	-0.320994	-0.279548
ppa_stranded_DN19517_c0_g1_i1	-0.183962	-0.196973	5.64599	-0.196973	-0.183962	-0.183962	-0.190467	-0.183962	-0.190467	-0.196973	-0.196973
ppa_stranded_DN19520_c0_g1_i1	-0.235753	-0.227716	-0.288062	-0.340371	-0.235753	-0.235753	-0.235753	-0.21968	-0.235753	-0.235753	-0.340371
ppa_stranded_DN19532_c0_g1_i1	-0.19432	-0.164399	-0.215758	-0.237197	-0.17936	-0.237197	-0.215758	-0.237197	-0.215758	-0.19432	-0.237197
ppa_stranded_DN19534_c0_g1_i1	-0.228328	-0.207409	-0.207409	-0.228328	0.1838	-0.228328	-0.207409	-0.228328	-0.0585817	-0.228328	-0.207409
ppa_stranded_DN19543_c0_g1_i1	0.563752	-0.0724818	-0.215333	0.175416	-0.0333405	-0.424206	-0.119845	-0.158274	0.220336	-0.0646133	-0.466211
ppa_stranded_DN19557_c0_g1_i1	-0.939552	-0.539259	-0.308169	-0.359018	-0.151391	0.489125	0.664835	0.875779	-0.27103	-0.584002	-0.431935
ppa_stranded_DN19561_c0_g1_i2	-0.886626	-0.0243967	1.32999	-0.448247	-0.193675	-0.0584751	-0.283404	-0.352059	0.745048	-0.0104302	-0.530723
ppa_stranded_DN19570_c0_g1_i1	-0.205143	-0.194801	-0.17365	-0.194801	-0.205143	-0.194801	-0.199972	-0.205143	-0.194801	-0.194801	-0.194801
ppa_stranded_DN19571_c0_g2_i1	-0.164399	-0.164399	-0.166715	-0.169031	-0.166715	-0.169031	-0.164399	-0.169031	-0.166715	-0.164399	-0.169031
ppa_stranded_DN19584_c0_g1_i1	-0.212725	-0.215609	-0.215609	-0.212725	-0.212725	-0.212725	-0.212725	-0.212725	-0.182612	-0.212725	-0.215609
ppa_stranded_DN19584_c0_g3_i1	-0.884868	-0.464136	-0.853384	-0.607143	0.0230467	1.14005	0.707565	1.1578	0.0700851	-0.821901	-0.884868
ppa_stranded_DN19590_c0_g1_i1	-0.376339	-0.308891	-0.308891	-0.241443	1.66588	-0.376339	-0.308891	-0.376339	1.53727	-0.376339	-0.308891
ppa_stranded_DN19593_c0_g1_i1	-0.400357	-0.392054	-0.360723	-0.337694	-0.392054	-0.337694	-0.241928	-0.383751	0.521156	-0.383751	-0.392054
ppa_stranded_DN19594_c0_g1_i1	-0.213191	-0.213191	-0.223424	-0.233657	-0.223424	-0.233657	-0.223424	-0.233657	-0.213191	-0.213191	-0.233657
ppa_stranded_DN19599_c0_g1_i1	1.19014	0.140601	-0.304971	-0.286249	-0.304971	-0.286249	-0.304971	-0.286249	-0.304971	-0.286249	-0.286249
ppa_stranded_DN19613_c1_g1_i1	-0.23877	-0.23877	-0.2039	-0.169031	-0.2039	-0.169031	-0.169031	-0.152499	-0.2039	-0.23877	-0.169031
ppa_stranded_DN19617_c0_g1_i2	-0.346812	-0.323051	-0.323051	-0.299289	0.868237	-0.346812	-0.299289	-0.346812	0.73139	-0.299289	-0.323051
ppa_stranded_DN19620_c0_g1_i1	-0.625712	-0.632611	-0.632611	-0.625712	-0.33432	0.837557	0.838403	0.98098	-0.251396	-0.625712	-0.632611
ppa_stranded_DN19624_c0_g1_i1	-0.209304	2.61644	-0.227338	-0.245372	-0.209304	-0.209304	-0.227338	-0.209304	-0.227338	-0.245372	-0.245372
ppa_stranded_DN19626_c0_g2_i1	-0.321314	-0.224698	-0.307268	-0.293222	-0.307268	-0.156174	-0.224698	-0.293222	-0.293222	-0.293222	-0.293222
ppa_stranded_DN19639_c0_g1_i1	-0.704226	-0.555136	-0.705083	-0.704226	-0.329086	1.29353	0.308785	0.559691	0.0614262	-0.704226	-0.704226
ppa_stranded_DN19655_c0_g1_i1	-0.203984	-0.203984	-0.232812	-0.261639	-0.213019	-0.203984	-0.203984	-0.203984	-0.184192	-0.203984	-0.261639
ppa_stranded_DN19664_c0_g1_i1	-0.548308	-0.539801	-0.0155933	1.04643	-0.0510395	-0.306688	-0.409245	-0.409245	0.0286683	-0.409245	-0.539801
ppa_stranded_DN19668_c0_g1_i1	-0.393047	-0.0906866	-0.152079	0.122351	-0.222043	-0.433788	-0.290695	-0.393047	-0.318935	-0.318935	-0.413417
ppa_stranded_DN19680_c0_g2_i1	-0.489377	-0.489377	-0.494336	-0.489377	-0.33106	0.644431	-0.154308	0.329423	-0.410218	-0.489377	-0.499296
ppa_stranded_DN19686_c0_g2_i1	-0.299546	1.42786	0.314651	-0.267602	-0.283574	-0.267602	-0.283574	-0.267602	-0.267602	-0.267602	-0.267602
ppa_stranded_DN19688_c0_g1_i1	-0.313039	-0.223353	-0.268196	-0.313039	-0.196192	-0.169031	-0.196192	-0.313039	-0.223353	-0.223353	-0.268196
ppa_stranded_DN19698_c0_g1_i1	0.455106	-0.562454	-0.338805	-0.784761	-0.899894	0.701346	0.982756	1.16994	-0.25249	-0.454556	-0.619549
ppa_stranded_DN19709_c0_g1_i1	-0.365336	1.24818	0.217155	-0.301111	-0.365336	-0.267047	-0.267047	-0.301111	-0.333223	-0.301111	-0.333223
ppa_stranded_DN19710_c0_g1_i2	-0.503309	-0.631947	-0.449621	0.598521	-0.173876	-0.180389	-0.235188	-0.196671	0.591434	0.00814282	-0.718844
ppa_stranded_DN19712_c0_g2_i1	0.378694	1.34421	0.574606	-0.308429	-0.429121	-0.579545	-0.496885	-0.663053	-0.54406	-0.131148	0.591401
ppa_stranded_DN19717_c0_g1_i1	-0.789771	-0.64802	-0.281707	-0.789771	-0.383509	0.971857	0.774774	1.25015	-0.39538	-0.789771	-0.785068
ppa_stranded_DN19721_c0_g2_i1	-0.695022	-0.879358	-0.738849	-0.580785	-0.220461	1.08027	0.158589	1.32344	0.0579346	-0.695022	-0.698259
ppa_stranded_DN19722_c0_g1_i2	-0.435026	-0.435026	0.0136526	-0.428002	-0.428002	-0.248438	-0.428116	0.331057	0.0295765	-0.42823	-0.42823
ppa_stranded_DN19727_c0_g1_i1	-0.207312	-0.207312	-0.212249	-0.217185	-0.207312	-0.217185	-0.212249	-0.217185	-0.207312	-0.207312	-0.217185
ppa_stranded_DN19729_c0_g1_i1	-0.225677	4.26913	-0.197354	-0.169031	-0.169031	-0.169031	-0.169031	-0.169031	-0.197354	-0.225677	-0.169031
ppa_stranded_DN19730_c0_g1_i1	-0.300395	0.179403	-0.294168	-0.300395	-0.300395	-0.2687	-0.287941	-0.2687	-0.300395	-0.300395	-0.287941
ppa_stranded_DN19731_c0_g1_i1	-0.300933	-0.210319	-0.282699	-0.300933	2.69186	-0.264465	-0.282699	-0.264465	0.101171	-0.300933	-0.282699
ppa_stranded_DN19732_c0_g1_i2	-0.336322	-0.278973	-0.217508	-0.336322	-0.274856	-0.213391	-0.217508	-0.336322	-0.221624	-0.221624	-0.221624
ppa_stranded_DN19733_c0_g2_i2	-0.451891	0.939123	0.285479	0.170015	0.159128	-0.238887	-0.306971	-0.345546	-0.1333	-0.345546	-0.451891
ppa_stranded_DN19735_c0_g1_i2	-0.269662	-0.282517	-0.276089	-0.282517	-0.269662	-0.269662	-0.269662	-0.269662	-0.269662	-0.282517	-0.282517
ppa_stranded_DN19737_c0_g1_i1	-0.372469	-0.170102	-0.27825	-0.372469	0.559394	-0.184031	-0.184031	-0.372469	0.685571	-0.372469	-0.184031
ppa_stranded_DN19742_c0_g1_i2	-0.436899	0.487927	0.518994	-0.41732	-0.357154	-0.296989	-0.296989	-0.41732	-0.0391343	-0.41732	-0.41732
ppa_stranded_DN19744_c1_g1_i1	-0.188885	-0.178958	-0.178958	-0.188885	-0.0536142	-0.188885	-0.178958	-0.188885	-0.165348	-0.188885	-0.178958
ppa_stranded_DN19747_c0_g1_i1	-0.483129	-0.512486	-0.41168	-0.211399	-0.340231	-0.340231	-0.291304	-0.286356	-0.0246548	0.170877	-0.41168
ppa_stranded_DN19747_c1_g1_i1	-0.164399	-0.2171	-0.158449	-0.164399	-0.164399	-0.164399	-0.164399	-0.164399	-0.164399	-0.164399	-0.164399
ppa_stranded_DN19749_c0_g1_i1	-0.210641	-0.198717	-0.204679	-0.210641	-0.210641	-0.210641	-0.198717	-0.198717	-0.204679	-0.210641	-0.204679
ppa_stranded_DN19750_c0_g1_i4	-0.264204	-0.152499	-0.284986	-0.152499	-0.264204	-0.264204	-0.284986	-0.264204	-0.208351	-0.264204	-0.152499
ppa_stranded_DN19752_c0_g1_i1	-0.489483	-0.487535	-0.487535	-0.489483	-0.487535	2.14874	-0.424136	0.241137	-0.426083	-0.485588	-0.487535
ppa_stranded_DN19753_c0_g1_i1	-0.300109	-0.243309	-0.243309	-0.300109	0.504827	-0.300109	-0.243309	-0.300109	2.00091	-0.300109	-0.243309
ppa_stranded_DN19754_c0_g1_i1	-0.415839	-0.406056	-0.406056	-0.415839	-0.415839	0.281963	-0.240175	-0.240175	-0.406056	-0.415839	-0.406056
ppa_stranded_DN19756_c0_g1_i1	-0.537904	-0.537904	-0.571005	-0.537904	-0.232893	0.753597	-0.0788528	1.01964	-0.344032	-0.537904	-0.604105
ppa_stranded_DN19758_c0_g1_i2	-0.508161	-0.537049	-0.537049	-0.508161	-0.444662	0.792977	0.136352	0.809818	-0.476411	-0.508161	-0.537049
ppa_stranded_DN19759_c0_g2_i1	-0.903405	-0.544137	0.125387	1.20525	0.158959	-0.135867	-0.32247	-0.376698	0.208266	0.0628966	-0.882606
ppa_stranded_DN19761_c0_g1_i2	-0.166095	0.635058	0.649757	0.625306	-0.677999	-0.972977	-0.554536	-0.777783	-0.298949	1.09499	0.373332
ppa_stranded_DN19762_c0_g1_i1	-0.376606	-0.316814	0.654372	-0.376606	-0.018158	-0.376606	-0.257021	-0.386215	0.339941	-0.376606	-0.376606
ppa_stranded_DN19767_c0_g1_i2	-0.391923	-0.411203	-0.328413	-0.264904	-0.12181	-0.268817	-0.303492	-0.264904	0.362977	-0.391923	-0.411203
ppa_stranded_DN19768_c0_g1_i1	-0.592092	-0.584465	-0.651675	-0.711258	-0.592092	1.20765	0.353577	1.16748	-0.14985	-0.592092	-0.711258
ppa_stranded_DN19771_c0_g1_i1	-0.784792	-0.893671	-1.08677	-0.873529	-0.5056	0.879612	0.961508	1.20864	-0.56193	-0.853846	-0.288498
ppa_stranded_DN19773_c0_g1_i1	-0.384608	-0.292562	-0.338585	-0.292562	-0.204868	-0.292562	-0.183581	-0.0136815	-0.179162	-0.292562	-0.292562
ppa_stranded_DN19774_c1_g1_i1	-0.443544	0.160327	-0.433435	-0.214013	-0.443544	-0.232126	-0.0525017	-0.423327	-0.231435	-0.443544	-0.433435
ppa_stranded_DN19775_c1_g1_i1	-0.703858	-0.703858	-0.852826	-0.809859	0.079851	0.907052	0.00144121	0.556259	0.364685	-0.809859	-0.703858
ppa_stranded_DN19777_c0_g1_i1	-0.164399	-0.168552	-0.168552	-0.164399	-0.164399	-0.164399	-0.168552	-0.164399	-0.158449	-0.164399	-0.168552
ppa_stranded_DN19777_c0_g2_i1	-0.271811	-0.346688	-0.30925	-0.346688	-0.270108	-0.270108	-0.271811	-0.270108	-0.271811	-0.271811	-0.346688
ppa_stranded_DN19777_c1_g1_i1	-0.575208	-0.672793	-0.722427	-0.675404	-0.530922	0.880232	0.286651	1.16112	-0.521419	-0.675404	-0.661853
ppa_stranded_DN19783_c0_g1_i3	-0.743239	-0.662486	-0.75687	-0.770501	-0.554471	0.691304	0.922564	0.48647	-0.11439	-0.554471	-0.770501
ppa_stranded_DN19784_c0_g3_i1	-0.169031	-0.29597	-0.232501	-0.29597	-0.164399	-0.169031	-0.169031	-0.169031	-0.166715	-0.29597	-0.29597
ppa_stranded_DN19787_c0_g1_i1	-0.603416	-0.611185	-0.607301	-0.611185	-0.472421	1.10188	1.63567	0.824439	-0.472421	-0.611185	-0.611185
ppa_stranded_DN19789_c0_g1_i3	-0.17166	1.77579	-0.151887	0.136088	-0.113324	-0.549567	-0.504141	-0.52315	0.0636126	-0.261663	-0.660047
ppa_stranded_DN19792_c0_g1_i1	-0.169031	-0.205761	-0.187396	-0.205761	-0.169031	-0.169031	-0.187396	-0.169031	-0.169031	-0.205761	-0.205761
ppa_stranded_DN19794_c0_g1_i2	-0.281626	-0.247611	-0.247611	-0.281626	-0.281626	-0.169031	-0.247611	-0.169031	-0.213596	-0.281626	-0.247611
ppa_stranded_DN19795_c0_g2_i1	-0.231386	-0.278846	-0.278846	-0.326307	-0.230988	-0.23059	-0.231386	-0.23059	-0.230988	-0.231386	-0.326307
ppa_stranded_DN19796_c0_g2_i1	-0.300161	-0.320752	-0.310456	-0.320752	-0.300161	-0.300161	-0.280822	-0.261483	0.687964	-0.300161	-0.320752
ppa_stranded_DN19798_c0_g1_i1	-0.696242	-0.659777	-0.579564	-0.623313	0.0236608	0.477818	0.895362	0.624848	-0.352216	-0.623313	-0.623313
ppa_stranded_DN19799_c0_g1_i1	-0.744654	-0.728374	0.266942	-0.465232	-0.114004	0.511245	0.400245	0.846151	-0.272243	-0.712095	-0.588664
ppa_stranded_DN19800_c0_g1_i1	-0.685887	-0.708926	-0.192008	-0.685887	-0.33463	0.142143	0.432281	0.169464	-0.124344	-0.456951	-0.571419
ppa_stranded_DN19801_c0_g1_i2	-0.754291	0.694419	0.798618	-0.153476	-0.458868	-0.616274	-0.611031	-0.657289	-0.438969	-0.0472945	0.00814924
ppa_stranded_DN19802_c0_g1_i1	-0.420484	-0.41723	-0.41723	-0.420484	-0.420484	-0.219105	2.17037	-0.239875	-0.326925	-0.420484	-0.41723
ppa_stranded_DN19802_c1_g1_i1	-0.392632	-0.361119	-0.361119	-0.392632	-0.392632	0.374956	-0.281488	0.583126	-0.329605	-0.392632	-0.361119
ppa_stranded_DN19805_c0_g2_i1	-1.13105	-0.018022	-0.949077	-0.512953	0.73698	0.184004	0.490323	0.633718	0.837233	-0.421463	-1.08681
ppa_stranded_DN19807_c0_g1_i1	-0.762346	-0.704199	1.01258	-0.378348	-0.560642	0.252479	0.303213	0.425956	-0.0748252	-0.762346	-0.856033
ppa_stranded_DN19808_c0_g1_i1	-0.314552	-0.249838	-0.249838	-0.185124	0.607955	-0.185124	-0.249838	-0.314552	-0.138187	-0.314552	-0.185124
ppa_stranded_DN19810_c0_g1_i1	-0.402441	-0.280016	-0.361283	-0.320125	-0.0914039	-0.320125	-0.30007	-0.320125	-0.30007	-0.320125	-0.361283
ppa_stranded_DN19814_c0_g1_i1	-0.495103	-0.495103	-0.510908	-0.526712	0.641677	0.527044	-0.30531	0.142874	1.14173	-0.495103	-0.526712
ppa_stranded_DN19815_c0_g1_i1	-0.279694	-0.277667	-0.277667	-0.279694	1.27398	-0.27564	-0.277667	-0.279694	1.22095	-0.279694	-0.277667
ppa_stranded_DN19816_c0_g1_i1	-0.223772	-0.218174	-0.220973	-0.218174	-0.223772	-0.218174	-0.218174	-0.218174	-0.220973	-0.218174	-0.218174
ppa_stranded_DN19817_c0_g1_i2	-0.389833	-0.300558	-0.31551	-0.300558	-0.112783	-0.330462	-0.300558	-0.330462	-0.0909815	-0.330462	-0.330462
ppa_stranded_DN19818_c0_g2_i1	-0.340159	-0.334631	-0.334631	-0.340159	-0.340159	-0.251146	-0.334631	-0.251146	-0.340159	-0.329103	-0.334631
ppa_stranded_DN19820_c0_g1_i2	-0.457751	-0.0787701	0.118438	-0.346807	-0.179804	0.200156	0.298579	0.482657	-0.171235	-0.377326	-0.689663
ppa_stranded_DN19821_c0_g1_i1	-0.255815	-0.247988	-0.229328	-0.247988	-0.251902	-0.255815	-0.251902	-0.255815	-0.247988	-0.247988	-0.247988
ppa_stranded_DN19822_c0_g1_i1	-0.191162	-0.191162	-0.191333	-0.191504	-0.191333	-0.191504	1.01676	-0.191504	-0.191333	-0.191162	-0.191504
ppa_stranded_DN19823_c0_g1_i1	-0.73688	-0.73688	-0.574043	-0.0432414	0.000471787	-0.418456	-0.107918	-0.0413208	0.58576	-0.0469865	-0.601534
ppa_stranded_DN19824_c0_g4_i1	-0.235691	-0.29367	-0.264681	-0.29367	-0.235691	-0.169031	-0.235691	-0.235691	-0.235691	-0.29367	-0.29367
ppa_stranded_DN19827_c0_g1_i1	-0.231826	-0.0312315	-0.248398	-0.246256	-0.246256	-0.246256	-0.248398	-0.246256	-0.246256	-0.246256	-0.248398
ppa_stranded_DN19828_c0_g1_i1	-0.840581	-0.134465	-0.816652	-0.792724	-0.544051	1.29928	0.946233	1.0425	-0.687412	-0.792724	-0.792724
ppa_stranded_DN19832_c0_g1_i2	-0.260413	-0.260413	-0.257206	-0.253999	-0.257206	-0.253999	-0.253999	-0.218548	-0.257206	-0.260413	-0.253999
ppa_stranded_DN19833_c0_g1_i1	-0.534426	-0.302619	-0.654129	-0.534426	-0.304706	0.295482	0.296529	0.0545956	-0.106762	-0.534426	-0.773832
ppa_stranded_DN19834_c0_g3_i1	-0.451497	-0.587219	-0.416707	-0.587219	-0.381916	0.778816	-0.00314616	0.432067	-0.416707	-0.587219	-0.587219
ppa_stranded_DN19836_c0_g1_i1	-0.283428	1.16293	-0.241381	-0.283428	-0.283428	-0.228758	-0.199335	-0.283428	-0.283428	-0.283428	-0.283428
ppa_stranded_DN19839_c0_g1_i1	-0.506706	-0.397954	-0.519999	-0.506706	-0.246465	0.248146	0.0912736	0.5335	-0.262892	-0.506706	-0.506706
ppa_stranded_DN19840_c0_g1_i1	-0.295734	-0.208063	-0.251898	-0.208063	0.3095	-0.295734	-0.251898	-0.295734	0.335449	-0.208063	-0.208063
ppa_stranded_DN19841_c0_g1_i1	-0.418555	-0.463215	-0.463215	-0.507876	0.1367	0.34721	0.496546	0.747392	-0.418555	-0.507876	-0.507876
ppa_stranded_DN19843_c0_g1_i2	-0.322221	-0.286046	-0.286046	-0.322221	0.226606	-0.249871	-0.286046	-0.322221	1.09486	-0.322221	-0.286046
ppa_stranded_DN19845_c0_g1_i1	-0.692982	0.436701	0.191341	-0.692982	-0.183991	0.296279	-0.301955	0.086085	-0.0469278	-0.106537	-0.804518
ppa_stranded_DN19847_c0_g1_i2	-0.554856	-0.554856	-0.636214	-0.554856	0.347919	0.476189	0.16735	0.490814	0.370189	-0.554856	-0.554856
ppa_stranded_DN19848_c0_g1_i2	-0.260994	-0.245242	-0.245242	-0.260994	-0.260994	-0.260994	2.94659	-0.22949	-0.245242	-0.22949	-0.245242
ppa_stranded_DN19849_c0_g1_i1	-0.695606	1.01213	-0.0302123	-0.511978	0.234608	-0.392764	-0.382429	-0.298101	0.625924	-0.63274	-0.63274
ppa_stranded_DN19851_c0_g1_i2	-0.296972	-0.299924	-0.298034	-0.296972	-0.295083	-0.293193	-0.295083	-0.296972	-0.295083	-0.296972	-0.296972
ppa_stranded_DN19852_c0_g1_i1	-0.37153	-0.226539	-0.311984	-0.342876	0.892941	-0.252438	-0.298325	-0.26838	0.69834	-0.252438	-0.311984
ppa_stranded_DN19854_c0_g2_i1	-0.585723	-0.0992673	-0.583417	-0.58111	0.0263318	0.134311	0.231365	0.161935	-0.13957	-0.58111	-0.58111
ppa_stranded_DN19859_c0_g1_i1	-0.567525	-0.188582	-0.293305	-0.892862	0.231355	0.0608342	-0.189936	-0.0295762	0.265826	-0.632206	0.36396
ppa_stranded_DN19861_c0_g2_i1	-0.392887	-0.0497768	-0.173352	-0.373987	-0.273561	-0.344773	-0.224672	-0.343111	-0.263778	-0.381397	0.0740416
ppa_stranded_DN19864_c0_g1_i1	-0.367209	-0.343872	-0.343872	-0.375389	-0.153511	-0.320535	-0.343872	-0.375389	-0.367209	-0.367209	-0.375389
ppa_stranded_DN19866_c0_g2_i1	-0.214987	0.211061	-0.289266	-0.363546	-0.350044	-0.312595	-0.289266	-0.363546	-0.214987	-0.214987	-0.363546
ppa_stranded_DN19867_c0_g2_i1	-0.490294	-0.32087	-0.425842	-0.32087	0.0864211	-0.361391	-0.304193	-0.208656	-0.120854	-0.32087	-0.425842
ppa_stranded_DN19869_c0_g2_i1	-0.395783	-0.292484	-0.344134	-0.409323	-0.228002	0.108323	-0.395783	-0.409323	-0.395783	-0.395783	-0.402553
ppa_stranded_DN19870_c0_g1_i1	-0.778972	-0.619878	-0.598236	-0.443606	-0.53089	0.756389	0.955511	1.00567	0.114642	-0.446257	-0.560658
ppa_stranded_DN19877_c0_g1_i1	-0.337312	-0.337312	-0.363602	-0.337312	-0.329991	0.106433	-0.329991	0.62873	-0.32267	-0.337312	-0.337312
ppa_stranded_DN19878_c0_g1_i1	-0.36647	-0.247879	0.3659	-0.36647	-0.246937	-0.38738	-0.323726	-0.309378	-0.112525	-0.247879	-0.395707
ppa_stranded_DN1987_c0_g2_i1	-0.419073	-0.287683	-0.355164	-0.419073	1.18704	-0.319882	-0.323168	-0.291255	1.14508	-0.291255	-0.355164
ppa_stranded_DN19882_c0_g1_i1	-0.73604	0.0143506	0.070129	-0.14123	-0.236446	0.00794141	-0.0223697	-0.156071	-0.00194406	-0.626681	-0.643206
ppa_stranded_DN19884_c0_g1_i1	-0.28476	-0.281556	-0.2698	3.4609	-0.2698	-0.261248	-0.278352	-0.28476	-0.28476	-0.278352	-0.281556
ppa_stranded_DN19886_c0_g1_i1	-0.596119	-0.619504	-0.619504	-0.596119	-0.465968	1.06223	1.60187	0.712812	-0.146862	-0.596119	-0.619504
ppa_stranded_DN19887_c0_g1_i1	-0.500578	0.446612	0.501303	-0.463094	-0.330095	-0.362889	-0.463094	-0.500578	-0.163186	-0.435959	-0.0130532
ppa_stranded_DN19890_c0_g1_i1	-0.788242	-0.807279	-0.729526	-0.632736	0.589529	0.292213	0.167912	0.33917	0.144029	-0.788242	-0.632736
ppa_stranded_DN19895_c0_g1_i2	-0.333499	-0.331306	-0.329073	-0.333499	1.78519	-0.303278	-0.329113	-0.333499	1.91328	-0.329113	-0.331306
ppa_stranded_DN19899_c0_g1_i1	-0.783749	-0.352593	-0.880988	-0.307325	-0.105372	0.907605	0.588237	0.552002	-0.273706	-0.804787	-0.799965
ppa_stranded_DN19908_c0_g1_i1	-0.802349	-0.505301	0.248771	-0.0856471	-0.218514	0.283471	0.169471	0.145478	-0.226933	-0.630991	-0.643909
ppa_stranded_DN19912_c0_g1_i1	-0.416784	0.588287	0.51096	0.221305	-0.702704	-0.826854	-0.0994087	-0.715213	-0.250288	0.713313	1.06211
ppa_stranded_DN19914_c0_g1_i2	-0.378488	0.175054	1.46337	-0.299814	-0.308765	-0.240646	-0.240646	-0.299814	-0.27023	-0.299814	-0.299814
ppa_stranded_DN19916_c0_g1_i1	-0.252792	0.111083	-0.168004	-0.329734	0.190526	0.119757	0.219421	0.377863	0.44327	-0.406289	-0.322919
ppa_stranded_DN19917_c0_g1_i1	-0.340659	-0.211415	-0.28119	-0.221721	0.913206	-0.280272	-0.28119	-0.340659	1.18713	-0.340659	-0.28119
ppa_stranded_DN19917_c1_g1_i1	-0.28239	-0.260885	-0.260885	-0.28239	0.176913	-0.239379	-0.255477	-0.239379	0.88538	-0.28239	-0.239379
ppa_stranded_DN19919_c0_g1_i2	-0.304271	-0.274834	-0.274834	-0.304271	1.74886	-0.304271	-0.274834	-0.304271	1.61341	-0.304271	-0.274834
ppa_stranded_DN19921_c0_g1_i2	-0.959787	0.0323497	0.0333286	-0.20904	-0.437677	0.364681	-0.430573	0.55195	-0.0459841	-0.367362	-0.260774
ppa_stranded_DN19922_c1_g1_i1	-0.338391	-0.337288	0.960678	-0.317687	-0.337288	-0.336185	-0.336185	-0.336185	-0.326936	-0.338391	-0.337288
ppa_stranded_DN19923_c0_g1_i1	-0.289991	-0.235452	2.38618	-0.289991	-0.289991	-0.169031	0.480792	-0.289991	-0.289991	-0.289991	-0.235452
ppa_stranded_DN19928_c0_g1_i3	-0.615089	-0.232029	-0.758207	-0.331828	-0.15572	0.759409	0.0819073	0.810823	-0.258839	-0.615089	-0.758207
ppa_stranded_DN19929_c0_g1_i1	-0.716603	-0.626746	-0.382529	-0.795187	-0.254561	0.831494	1.12375	1.27539	-0.312215	-0.716603	-0.902777
ppa_stranded_DN19929_c1_g1_i1	-0.956146	-0.672075	-0.498888	-0.956146	0.297758	0.289147	0.340517	0.412935	0.0851139	-0.640239	-0.527375
ppa_stranded_DN19930_c0_g2_i1	-0.338702	-0.51545	-0.427076	-0.51545	-0.338702	0.241996	-0.338702	0.0383778	-0.244807	-0.51545	-0.550533
ppa_stranded_DN19931_c0_g1_i1	-0.450849	-0.347963	-0.399406	-0.303958	0.412237	-0.251237	-0.347963	-0.347963	0.766393	-0.347963	-0.347963
ppa_stranded_DN19934_c0_g2_i1	-0.926146	-0.0822267	-0.0992073	-0.893446	-0.160277	0.640474	0.35415	0.806503	-0.229132	-0.677738	-0.893446
ppa_stranded_DN19939_c0_g2_i1	-0.37658	-0.363734	-0.289246	-0.37658	-0.37658	-0.350888	0.905953	-0.201912	-0.363734	-0.37658	-0.363734
ppa_stranded_DN19940_c0_g2_i1	-0.460531	-0.408574	-0.408574	-0.460531	-0.326126	-0.295636	0.0174223	0.0708021	0.0949564	-0.460531	-0.408574
ppa_stranded_DN19941_c0_g1_i1	-0.703095	-0.816024	-0.831996	-0.816024	-0.420704	0.701366	0.570285	1.34527	-0.093049	-0.816024	-0.75956
ppa_stranded_DN19942_c0_g1_i1	-0.757537	-0.807233	-0.872991	-0.856929	-0.640106	0.792716	0.775383	0.311917	-0.301004	-0.757537	-0.635189
ppa_stranded_DN19945_c0_g1_i1	-0.572686	-0.637981	-0.605334	-0.637981	-0.431961	1.08478	0.620398	0.62357	-0.517397	-0.572686	-0.637981
ppa_stranded_DN19949_c0_g1_i1	-1.20421	-0.522695	0.10289	-0.668359	-0.433472	0.821048	-0.118357	0.779654	-0.19305	-0.746072	0.337294
ppa_stranded_DN19950_c0_g1_i1	-0.813887	-0.793037	-0.759674	-0.737773	-0.418462	1.40628	0.51311	0.918131	0.117983	-0.737773	-0.848301
ppa_stranded_DN19950_c1_g2_i1	-1.05151	-0.115374	-0.0466	0.171086	-0.148952	-0.0485225	-0.176792	-0.159449	-0.244604	0.162511	-0.161678
ppa_stranded_DN19951_c0_g1_i2	-0.386133	-0.299213	-0.342673	-0.299213	-0.265343	-0.265343	-0.265343	-0.299213	-0.072486	-0.299213	-0.282278
ppa_stranded_DN19952_c0_g1_i2	-0.357126	-0.413851	-0.385489	-0.413851	-0.23191	0.673601	-0.294518	0.716254	-0.385489	-0.413851	-0.413851
ppa_stranded_DN19954_c0_g1_i1	-0.169031	-0.190151	-0.179591	-0.190151	-0.166715	-0.169031	-0.179591	-0.169031	-0.166715	-0.190151	-0.190151
ppa_stranded_DN19956_c0_g1_i1	-0.653425	1.49807	0.817875	0.37413	-0.339751	-0.398863	-0.354895	-0.317671	-0.474445	0.18498	-0.316497
ppa_stranded_DN19957_c0_g1_i1	-1.05777	0.264158	-0.147791	-0.624567	-0.514911	0.85018	0.375545	0.759982	0.0535897	-0.948678	-0.629676
ppa_stranded_DN19959_c0_g1_i1	-0.312799	-0.480853	-0.391234	-0.480853	-0.312799	0.0930303	-0.307208	-0.301616	-0.312799	-0.312799	-0.480853
ppa_stranded_DN19966_c1_g1_i1	-0.90309	0.0831697	-0.124838	-0.164812	-0.288116	0.287679	-0.0239763	0.080149	0.018764	-0.583965	-0.90309
ppa_stranded_DN19968_c0_g2_i1	-0.31549	-0.235494	-0.346991	-0.31549	-0.235494	-0.31549	-0.346991	-0.31549	-0.235494	-0.31549	-0.31549
ppa_stranded_DN19969_c0_g1_i1	-0.419111	0.0795147	-0.604466	-0.541344	-0.419111	0.859125	0.139031	0.19223	-0.34496	-0.789821	-0.816215
ppa_stranded_DN19973_c0_g3_i1	-0.304176	-0.270929	-0.270929	-0.304176	2.13716	-0.304176	-0.237681	-0.237681	0.467852	-0.304176	-0.270929
ppa_stranded_DN19976_c0_g1_i1	-0.264279	-0.288525	-0.276402	-0.288525	-0.250031	-0.235783	-0.235783	-0.264279	-0.276402	-0.288525	-0.276402
ppa_stranded_DN19977_c0_g1_i3	-0.448718	-0.628722	-0.53872	-0.628722	-0.44398	1.1197	0.94867	0.570779	-0.44398	-0.628722	-0.628722
ppa_stranded_DN19982_c0_g1_i2	-0.312963	2.07145	-0.302399	-0.312963	-0.332136	-0.312963	-0.344021	-0.312963	-0.344021	-0.375078	-0.312963
ppa_stranded_DN19985_c0_g1_i1	-0.286763	0.116921	2.94458	-0.286763	-0.286763	-0.286763	-0.011881	-0.286763	-0.286763	-0.240646	-0.240646
ppa_stranded_DN19987_c0_g2_i2	-0.606254	-0.715894	-0.529967	-0.606254	-0.468347	0.93218	0.667982	0.637597	-0.253327	-0.825534	-0.606254
ppa_stranded_DN19991_c0_g2_i1	-0.291138	-0.0605246	-0.363505	-0.351522	-0.23463	-0.1576	-0.0792688	-0.351522	-0.291138	-0.291138	-0.393697
ppa_stranded_DN19996_c0_g1_i1	-1.11929	-0.315467	0.0922653	-0.0198959	-0.25116	0.121053	-0.17178	0.133161	-0.121118	-0.324054	-0.331859
ppa_stranded_DN19997_c0_g1_i2	-0.373999	-0.408872	-0.391436	-0.408872	-0.35173	-0.35173	-0.373999	-0.35173	-0.373999	-0.373999	-0.408872
ppa_stranded_DN19999_c0_g1_i1	-0.278091	-0.22809	-0.22809	-0.278091	0.160179	-0.278091	-0.22809	-0.17809	0.21248	-0.278091	-0.22809
ppa_stranded_DN1_c1_g1_i1	-0.471989	0.50216	-0.495417	0.594587	0.104693	-0.245668	-0.343638	-0.111202	-0.29163	-0.471989	-0.495417
ppa_stranded_DN20000_c0_g1_i2	-0.319254	-0.303778	-0.303778	-0.319254	1.08954	-0.319254	-0.303778	-0.288302	1.04464	-0.319254	-0.303778
ppa_stranded_DN20001_c0_g1_i2	-0.25095	-0.243003	-0.252537	-0.254125	-0.25095	-0.25095	-0.25095	-0.254125	-0.243003	-0.25095	-0.254125
ppa_stranded_DN20002_c0_g1_i2	-0.629804	-0.685083	-0.734091	-0.927093	0.104141	1.03347	0.452731	0.721565	-0.0467484	-0.629804	-0.838378
ppa_stranded_DN20002_c6_g1_i1	-0.361932	-0.353439	-0.315019	-0.353439	-0.2766	-0.2766	-0.180301	-0.221595	-0.22469	-0.299294	-0.2766
ppa_stranded_DN20003_c0_g1_i1	-0.329476	-0.32149	-0.32149	-0.329476	-0.329476	-0.196482	-0.254993	-0.196482	-0.329476	-0.329476	-0.32149
ppa_stranded_DN20004_c0_g1_i1	-0.706251	0.138406	0.0178392	-0.103388	-0.0128509	0.106036	0.296392	-0.154303	0.166024	-0.443937	-0.437056
ppa_stranded_DN20008_c0_g1_i2	-0.595047	0.73551	0.432168	-0.530459	-0.395529	-0.486566	-0.270879	-0.486566	-0.20293	-0.129679	1.61637
ppa_stranded_DN20012_c0_g1_i1	-0.657643	-0.705204	-0.520902	-0.658929	-0.505969	0.49475	0.264607	0.671163	-0.00571375	-0.658929	-0.658929
ppa_stranded_DN20014_c0_g1_i4	-0.203204	-0.203204	-0.197599	-0.191993	-0.197599	-0.191993	-0.152499	-0.191993	-0.197599	-0.203204	-0.191993
ppa_stranded_DN20018_c0_g1_i1	-0.7724	-0.768162	-0.824613	-0.763925	0.0397317	1.10195	0.467121	0.729238	-0.372102	-0.763925	-0.768162
ppa_stranded_DN20021_c0_g1_i1	-0.562166	-0.562166	-0.536737	-0.511307	0.0178873	0.141956	0.126695	0.473773	-0.406118	-0.511307	-0.511307
ppa_stranded_DN20024_c0_g1_i2	-0.347131	-0.292616	-0.292616	-0.238102	1.24664	-0.347131	-0.292616	-0.347131	0.928373	-0.347131	-0.292616
ppa_stranded_DN20025_c0_g1_i1	-0.83424	-0.808229	-0.076818	-0.255502	-0.0143189	0.807103	0.253557	0.27972	0.00436793	-0.75137	-0.83424
ppa_stranded_DN20030_c0_g1_i1	-0.69794	-0.75412	-0.60845	-0.785576	-0.402817	0.848501	0.449873	0.737087	-0.319456	-0.785576	-0.8103
ppa_stranded_DN20030_c1_g1_i1	-0.41281	0.438285	-0.117959	-0.235882	-0.395021	-0.664516	-0.674883	-0.736994	-0.227862	0.730213	1.60336
ppa_stranded_DN20031_c0_g1_i1	-0.626383	-0.686143	-0.575535	-0.626383	0.0702154	0.555493	0.650344	1.05872	-0.0395076	-0.626383	-0.686143
ppa_stranded_DN20033_c0_g1_i1	-0.358127	-0.330003	-0.330003	-0.358127	1.18883	-0.30188	-0.302559	-0.30188	2.05881	-0.30188	-0.330003
ppa_stranded_DN20035_c0_g1_i1	-0.831559	-0.455959	-0.748703	-0.678859	0.168943	0.415665	0.721164	0.501689	-0.0287173	-0.818547	-0.818547
ppa_stranded_DN20040_c1_g1_i1	-0.566018	-0.281802	-0.22754	-0.566018	-0.543458	0.228579	0.343729	0.13661	-0.324122	-0.317923	-0.566018
ppa_stranded_DN20041_c0_g1_i1	-0.788071	0.271629	-0.785022	-0.788071	-0.00560285	0.991039	0.658636	0.430546	0.514853	-0.788071	-0.788071
ppa_stranded_DN20042_c0_g1_i2	-0.567469	-0.743962	-0.210202	-0.717827	-0.447679	0.937379	0.730072	0.471664	-0.353256	-0.717827	-0.717827
ppa_stranded_DN20046_c0_g1_i1	-0.706253	-0.76987	-0.869204	-0.833487	-0.448135	0.883054	0.70256	0.855009	-0.207882	-0.706253	-0.833487
ppa_stranded_DN20049_c0_g1_i1	-0.437447	-0.437447	-0.275041	0.211817	-0.16123	-0.148361	-0.329088	-0.147217	-0.190285	-0.437447	-0.437447
ppa_stranded_DN20051_c0_g1_i3	-0.849961	-0.623472	0.471213	-0.794036	-0.0511418	0.401315	1.26847	0.831516	-0.143474	-0.842748	-0.842748
ppa_stranded_DN20054_c0_g1_i1	-0.393981	-0.374313	-0.371137	-0.374313	-0.393981	-0.393981	-0.384147	-0.374313	0.0287692	1.41066	-0.374313
ppa_stranded_DN20055_c0_g1_i2	-0.156174	-0.154336	0.350208	-0.156174	-0.169031	-0.169031	-0.162602	-0.169031	-0.162602	-0.156174	-0.156174
ppa_stranded_DN20056_c0_g1_i1	-0.723918	-0.208575	-0.396223	-0.429781	-0.483684	0.492707	0.895187	0.735369	-0.110912	-0.723918	-0.723918
ppa_stranded_DN20059_c0_g1_i2	-0.32722	-0.250909	-0.254627	-0.250909	-0.254627	-0.258346	-0.258346	-0.250909	-0.205228	-0.258346	-0.292783
ppa_stranded_DN20063_c0_g1_i3	-0.262902	-0.234088	-0.234088	-0.262902	-0.187152	-0.205273	-0.234088	-0.205273	1.84522	-0.262902	-0.234088
ppa_stranded_DN20064_c0_g1_i2	-0.169031	-0.197286	-0.183158	-0.197286	-0.166715	-0.169031	-0.183158	-0.169031	-0.183158	-0.197286	-0.197286
ppa_stranded_DN20066_c0_g1_i1	-0.282821	-0.176537	-0.229679	-0.282821	-0.282821	-0.268723	-0.22263	-0.282821	-0.22263	-0.268723	-0.275772
ppa_stranded_DN20073_c0_g1_i2	-0.859339	0.652567	-0.307116	0.193676	-0.613402	-0.534435	-0.527685	-0.508971	-0.16284	0.790911	-0.841107
ppa_stranded_DN20076_c0_g1_i1	-0.529182	-0.554462	-0.554462	-0.529182	-0.524641	1.00428	0.789137	0.895062	-0.401336	-0.529182	-0.554462
ppa_stranded_DN20084_c0_g1_i1	-0.169031	-0.34153	-0.255281	-0.34153	-0.164399	-0.164399	-0.169031	-0.169031	-0.169031	-0.34153	-0.34153
ppa_stranded_DN20085_c0_g1_i1	-0.54657	-0.483942	-0.467919	-0.451895	0.935817	-0.177345	-0.437548	0.0026963	1.26686	-0.483942	-0.483942
ppa_stranded_DN20088_c0_g1_i1	-0.271489	-0.271489	-0.229023	-0.186557	-0.186557	-0.169031	-0.186557	-0.186557	-0.186557	-0.271489	-0.186557
ppa_stranded_DN20095_c0_g1_i2	-0.478764	-0.444234	-0.432584	-0.444234	-0.461499	0.0424753	1.35335	-0.444234	-0.444234	-0.444234	-0.444234
ppa_stranded_DN20097_c0_g1_i1	-0.322033	-0.240134	-0.281084	-0.322033	1.78058	-0.322033	-0.240134	-0.322033	1.51616	-0.240134	-0.281084
ppa_stranded_DN20098_c0_g1_i1	-0.377454	-0.302412	-0.210702	-0.377454	-0.377454	-0.194033	-0.227371	-0.227371	-0.302412	-0.227371	-0.227371
ppa_stranded_DN20101_c0_g1_i1	-0.307402	-0.435193	-0.435193	-0.371281	-0.339341	-0.146771	-0.316803	-0.307402	-0.307402	-0.371281	-0.371281
ppa_stranded_DN20106_c0_g1_i1	-0.26301	-0.234055	-0.234055	-0.26301	0.482585	-0.26301	-0.234055	-0.26301	1.56448	-0.26301	-0.234055
ppa_stranded_DN20107_c0_g1_i2	-0.759356	-0.064328	0.242849	0.568542	-0.336168	-0.385092	-0.271976	-0.319337	-0.235976	0.609573	-0.542156
ppa_stranded_DN20109_c0_g1_i1	-0.419844	-0.383099	-0.322415	-0.383099	-0.340787	-0.26173	-0.322415	-0.419844	0.108314	-0.383099	-0.401472
ppa_stranded_DN20110_c0_g2_i1	-0.253529	-0.244579	-0.249054	-0.244579	-0.249054	-0.244579	-0.244579	-0.253529	-0.253529	-0.253529	-0.249054
ppa_stranded_DN20115_c0_g1_i1	-0.317008	-0.344337	-0.330673	-0.317008	-0.317008	-0.317008	-0.229573	-0.317008	-0.317008	-0.317008	-0.330673
ppa_stranded_DN20116_c0_g1_i1	-0.257593	-0.257593	-0.267379	-0.277166	-0.220782	-0.277166	-0.257593	-0.277166	-0.257593	-0.257593	-0.277166
ppa_stranded_DN20119_c0_g1_i1	-0.734476	0.0743507	-0.46287	-0.462737	-0.372611	0.118817	0.47542	0.27968	-0.176913	-0.67387	-0.67387
ppa_stranded_DN20123_c0_g1_i1	-0.450607	-0.450607	-0.338927	0.491127	-0.232769	-0.321749	-0.0426599	-0.0842035	-0.338927	-0.356106	-0.356106
ppa_stranded_DN20124_c0_g1_i1	-0.632391	-0.628511	-0.652174	-0.632391	-0.464651	0.82189	0.217443	1.69788	0.0186088	-0.632391	-0.671957
ppa_stranded_DN20125_c0_g1_i1	-0.27465	-0.248699	-0.248699	-0.27465	0.598194	-0.27465	-0.248699	-0.27465	1.89917	-0.222748	-0.248699
ppa_stranded_DN20126_c0_g1_i2	-0.803654	-0.801262	-0.804469	-0.423643	-0.63811	0.561146	1.18543	1.04924	-0.468743	-0.803654	-0.810067
ppa_stranded_DN20127_c0_g1_i2	-1.2182	-0.471548	-0.450738	-0.325405	0.266259	0.725995	-0.141469	0.656405	0.176938	-0.528525	-0.747284
ppa_stranded_DN20131_c0_g2_i1	-0.235691	-0.235691	-0.243297	-0.250903	-0.243297	-0.235691	-0.235691	-0.235691	-0.243297	-0.235691	-0.250903
ppa_stranded_DN20133_c0_g1_i1	-0.164399	-0.192465	-0.192465	-0.164399	-0.164399	-0.164399	-0.164399	-0.164399	-0.164399	-0.164399	-0.192465
ppa_stranded_DN20138_c0_g1_i2	-0.608543	-0.662555	-0.662555	0.0547119	-0.1967	0.68959	0.224399	-0.0185096	-0.288495	-0.565244	-0.608543
ppa_stranded_DN20147_c0_g1_i1	-1.06832	0.0398631	1.01998	-0.756742	0.102081	0.193218	0.209853	0.236461	-0.133003	-0.98947	-0.171766
ppa_stranded_DN20149_c0_g1_i1	0.054663	-0.210187	-0.237842	-0.264201	-0.264201	-0.264201	-0.237842	-0.264201	-0.264201	-0.264201	-0.237842
ppa_stranded_DN20150_c0_g1_i1	-0.257789	-0.0578099	-0.284109	-0.303102	-0.280446	-0.303102	-0.257789	-0.303102	-0.257789	-0.303102	-0.303102
ppa_stranded_DN20151_c0_g1_i1	-0.470238	0.336931	-0.0185016	-0.412763	-0.280201	-0.319726	-0.283827	-0.388448	-0.41637	-0.470238	0.392617
ppa_stranded_DN20155_c0_g1_i1	-0.69762	-0.505239	-0.712498	-0.782425	0.0195829	0.670685	0.490821	0.761018	0.204731	-0.727376	-0.712498
ppa_stranded_DN20157_c0_g1_i1	-0.271309	-0.287919	-0.287919	-0.1883	-0.271309	-0.1883	-0.287919	-0.271309	-0.1883	-0.271309	-0.287919
ppa_stranded_DN20159_c0_g1_i2	-0.612213	-0.809662	-0.416637	0.279851	-0.710059	0.0181503	0.770045	0.0927839	-0.782153	0.647785	-0.247558
ppa_stranded_DN20161_c0_g1_i3	-0.604708	-0.0617109	-0.213161	-0.492297	-0.173085	-0.418732	-0.330789	-0.0803137	-0.0701699	-0.573432	-0.492297
ppa_stranded_DN20162_c0_g3_i1	-0.364605	-0.397624	-0.381114	-0.397624	-0.364605	0.609509	-0.169031	-0.169031	-0.364605	-0.397624	-0.397624
ppa_stranded_DN20163_c0_g1_i1	-0.689585	-0.648559	-0.55962	-0.469995	-0.16958	0.320932	0.261186	0.404216	-0.0876261	-0.648559	-0.648559
ppa_stranded_DN20165_c0_g1_i1	-0.664148	-0.232896	0.0526765	-0.365594	0.188416	0.490369	0.253712	0.0346076	0.0608684	-0.693767	-0.748958
ppa_stranded_DN20167_c0_g2_i2	0.39033	0.173776	0.528003	0.735874	-0.280577	-0.572025	-0.470091	-0.633393	-0.16015	0.612409	-0.702369
ppa_stranded_DN20168_c0_g1_i5	-0.901544	-0.70828	-0.293465	0.531284	-0.0774207	-0.322922	-0.0163998	-0.174517	0.500161	0.125121	-0.901544
ppa_stranded_DN20171_c0_g1_i1	-0.510442	-0.480772	-0.504324	-0.510442	-0.504324	1.30425	-0.128338	0.400496	-0.245854	-0.510442	-0.504324
ppa_stranded_DN20172_c0_g1_i2	-0.690989	-0.726719	-0.726719	-0.712442	-0.612665	0.642483	0.538715	0.916772	-0.0253488	-0.712442	-0.726719
ppa_stranded_DN20176_c0_g1_i4	-1.06889	-0.972217	-0.795354	0.0748647	0.285168	0.663108	-0.308132	0.863747	0.768214	-0.141569	-1.01949
ppa_stranded_DN20177_c0_g1_i1	-0.769105	-0.788544	-0.788544	-0.769105	-0.206554	0.854033	0.413894	1.17168	-0.426315	-0.523655	-0.769105
ppa_stranded_DN20178_c0_g1_i1	-0.0187497	-0.333952	0.553817	-0.219769	-0.273054	-0.00829542	-0.0155161	-0.0574128	-0.132023	-0.00532088	-0.399831
ppa_stranded_DN20180_c0_g1_i1	-0.589857	0.86415	0.468229	0.303602	-0.264534	-0.479545	-0.427144	-0.561707	-0.241466	-0.0655757	-0.507394
ppa_stranded_DN20182_c0_g1_i1	-0.400918	-0.399767	-0.35599	0.663811	-0.398617	-0.311063	-0.311063	-0.398617	-0.398617	-0.398617	-0.398617
ppa_stranded_DN20190_c1_g1_i1	-0.752688	-0.431303	-0.445323	-0.402356	-0.080728	0.59828	0.438082	0.329052	-0.194791	-0.752688	-0.909148
ppa_stranded_DN20194_c0_g1_i1	-0.359435	-0.335943	-0.294641	-0.335943	-0.0133022	-0.282402	-0.336615	-0.335943	0.327041	-0.335943	-0.335943
ppa_stranded_DN20196_c0_g1_i1	-0.477405	-0.390443	-0.390443	-0.348737	-0.166072	-0.187654	-0.390443	-0.432148	0.642986	-0.432148	-0.432148
ppa_stranded_DN20198_c0_g2_i1	-0.346669	0.468335	0.544257	-0.341979	-0.344324	-0.341979	-0.341979	-0.341979	0.0514654	-0.341979	-0.344324
ppa_stranded_DN20199_c0_g1_i2	-0.948193	-0.552592	-0.181395	-0.724962	-0.464439	0.594688	0.669475	0.768596	-0.376894	-0.648441	-0.420115
ppa_stranded_DN20200_c0_g2_i1	-0.285198	-0.206478	-0.206478	-0.285198	-0.250987	-0.216775	-0.206478	-0.216775	-0.250987	-0.285198	-0.216775
ppa_stranded_DN20201_c0_g2_i1	-0.309712	-0.0501503	0.0163754	-0.278668	-0.286113	-0.278668	-0.286113	-0.278668	-0.278668	-0.286113	-0.286113
ppa_stranded_DN20202_c0_g1_i1	-0.455973	-0.396845	-0.330324	-0.455973	0.68704	-0.297614	1.63806	-0.300353	0.215448	-0.455973	-0.426409
ppa_stranded_DN20207_c0_g1_i1	-0.644662	-0.644662	-0.64332	-0.641979	-0.457623	1.04823	0.395599	0.642979	-0.0137777	-0.641979	-0.641979
ppa_stranded_DN20210_c0_g1_i1	-0.796271	-0.796271	-0.567586	-0.611273	-0.19878	0.916985	0.940908	0.877296	-0.069477	-0.611273	-0.611273
ppa_stranded_DN20211_c0_g1_i1	-0.226306	-0.330232	-0.278269	-0.330232	-0.226167	-0.226306	-0.226027	-0.226306	-0.278269	-0.330232	-0.330232
ppa_stranded_DN20212_c0_g1_i1	-0.510431	-0.51578	-0.51578	-0.543676	-0.510431	0.679767	0.284469	0.577783	-0.410212	-0.521129	-0.521129
ppa_stranded_DN20214_c0_g1_i1	-0.636889	-0.691917	-0.664403	-0.691917	-0.278984	0.403644	1.08464	1.13722	-0.404085	-0.636889	-0.691917
ppa_stranded_DN20216_c0_g1_i1	-0.441935	-0.441935	0.353131	0.0461089	-0.222854	-0.222854	-0.208941	-0.222854	0.240428	-0.222854	-0.417311
ppa_stranded_DN20217_c0_g1_i3	-0.20832	-0.187544	-0.207379	-0.206438	-0.20832	-0.168651	-0.207379	-0.20832	-0.206438	-0.206438	-0.206438
ppa_stranded_DN20218_c0_g1_i1	-0.668131	-0.367595	-0.240643	-0.890598	-0.200155	0.966775	0.651229	0.853854	-0.096964	-0.668131	-0.919929
ppa_stranded_DN20223_c0_g1_i2	-0.262685	-0.215858	-0.215858	-0.262685	0.431618	-0.262685	-0.215858	-0.262685	-0.156174	-0.262685	-0.215858
ppa_stranded_DN20226_c0_g2_i1	-0.212295	-0.171599	-0.191947	-0.212295	-0.212295	-0.171599	-0.171599	-0.171599	-0.212295	-0.212295	-0.191947
ppa_stranded_DN20228_c0_g1_i1	-0.683741	-0.712487	-0.712487	-0.683741	0.90354	0.249068	0.397852	0.245576	0.614533	-0.683741	-0.741234
ppa_stranded_DN20230_c0_g1_i1	-0.300377	0.626207	1.56183	-0.283307	-0.300377	-0.300377	-0.291842	-0.300377	-0.291842	-0.300377	-0.274774
ppa_stranded_DN20231_c0_g1_i1	-0.376444	-0.387263	-0.381854	-0.376444	0.737418	-0.345437	-0.376444	-0.354972	1.43027	-0.376444	-0.376444
ppa_stranded_DN20232_c0_g1_i1	-0.454605	-0.454605	-0.447379	-0.425615	0.0489526	-0.0410139	-0.193248	-0.112913	0.14597	-0.440154	-0.440154
ppa_stranded_DN20233_c0_g1_i1	-0.258955	-0.257483	1.02416	-0.185113	-0.258955	-0.258955	-0.256011	-0.256011	-0.257483	-0.258955	-0.257483
ppa_stranded_DN20239_c0_g1_i1	-0.328977	2.30568	-0.267326	-0.315136	-0.267326	-0.328977	-0.267326	-0.315136	-0.267326	-0.328977	-0.322057
ppa_stranded_DN20240_c0_g4_i1	-0.850401	-0.480379	0.0597943	-0.75731	0.5152	0.870403	0.455407	0.728705	0.237548	-0.75731	-0.75731
ppa_stranded_DN20241_c0_g1_i1	-0.342899	1.40799	1.63502	-0.342899	-0.368446	-0.393993	-0.342899	-0.393993	-0.368446	-0.342899	-0.337239
ppa_stranded_DN20245_c0_g1_i1	-0.262479	-0.262479	-0.251601	-0.169031	-0.240723	-0.240723	-0.251601	-0.240723	-0.240723	-0.240723	-0.240723
ppa_stranded_DN20250_c0_g1_i2	-0.260541	-0.191162	-0.225852	-0.191162	-0.260541	-0.191162	0.330622	-0.260541	-0.225852	-0.191162	-0.191162
ppa_stranded_DN20251_c0_g2_i2	-0.933835	-0.440713	-1.0627	-0.517394	-0.100368	0.574168	0.649308	0.594018	0.161816	-0.566369	-0.933835
ppa_stranded_DN20252_c0_g1_i2	-0.665008	-0.470596	-0.417705	-0.470596	-0.0127684	0.646854	-0.197473	-0.0202276	0.43398	-0.470596	-0.567802
ppa_stranded_DN20255_c0_g1_i1	-0.549539	-0.534607	-0.589264	-0.440223	-0.386908	0.489597	1.18097	-0.358172	-0.154246	-0.549539	-0.549539
ppa_stranded_DN20256_c0_g1_i1	-0.262706	-0.250811	-0.250811	-0.262706	0.264906	-0.238916	-0.238916	-0.262706	1.34996	-0.262706	-0.250811
ppa_stranded_DN20257_c0_g1_i1	-0.355234	-0.417145	-0.259816	-0.164399	-0.164399	-0.275092	-0.327076	-0.164399	-0.164399	-0.164399	-0.417145
ppa_stranded_DN20258_c0_g2_i1	-0.2064	1.2919	-0.162602	-0.2064	-0.2064	-0.2064	-0.187715	-0.2064	-0.2064	-0.2064	-0.187715
ppa_stranded_DN20260_c0_g1_i1	-0.317526	-0.290003	-0.303764	-0.317526	-0.293322	-0.290003	-0.290003	-0.290003	-0.279561	-0.290003	-0.303764
ppa_stranded_DN20263_c0_g1_i2	-0.414462	-0.388372	0.676412	-0.362281	-0.246926	-0.362281	-0.362281	-0.362281	-0.362281	-0.362281	-0.362281
ppa_stranded_DN20264_c0_g1_i2	-0.707163	-0.707163	-0.66835	-0.14643	0.291755	-0.183957	-0.219868	-0.29835	-0.0165126	0.520251	-0.220397
ppa_stranded_DN20267_c0_g1_i1	-0.995022	0.085599	0.32273	-0.352066	-0.439335	-0.577048	-0.290987	-0.406194	-0.419372	0.786158	0.957711
ppa_stranded_DN20269_c0_g1_i1	-0.164399	-0.164399	-0.198643	-0.164399	-0.164399	-0.164399	-0.198643	-0.164399	-0.164399	-0.164399	-0.198643
ppa_stranded_DN20279_c0_g1_i1	-0.238558	-0.226163	-0.226163	-0.213768	-0.226163	-0.213768	-0.226163	-0.213768	-0.213768	-0.213768	-0.213768
ppa_stranded_DN20280_c0_g2_i1	-0.328539	-0.374612	-0.374612	-0.328539	-0.328516	0.120731	-0.328539	0.639048	-0.348086	-0.420686	-0.420686
ppa_stranded_DN20280_c0_g6_i1	-0.283545	-0.316837	-0.300191	-0.316837	-0.283199	-0.282853	-0.300191	0.604683	-0.300191	-0.316837	-0.316837
ppa_stranded_DN20281_c0_g1_i1	-0.584116	-0.608121	-1.28184	-0.565808	0.119968	0.758008	0.309824	0.802404	-0.116145	-0.273422	-0.303067
ppa_stranded_DN20282_c0_g1_i1	-0.293391	-0.284523	-0.284523	-0.293391	2.25932	-0.275654	-0.284523	-0.293391	1.0988	-0.293391	-0.284523
ppa_stranded_DN20284_c0_g2_i2	-0.900863	-0.477723	-0.579972	-0.548246	-0.213125	0.975847	0.464488	0.511815	-0.178613	-0.734267	-0.315505
ppa_stranded_DN20286_c1_g1_i1	0.869337	-0.180216	-0.273906	-0.283746	-0.264065	-0.283746	-0.264065	-0.283746	-0.273906	-0.264065	-0.283746
ppa_stranded_DN20287_c0_g1_i2	-0.264781	-0.152499	-0.201864	-0.25123	-0.264781	-0.25123	-0.258005	-0.264781	-0.258005	-0.25123	-0.201864
ppa_stranded_DN20289_c0_g1_i1	-0.319546	-0.308843	-0.295505	1.36436	-0.319546	-0.292872	-0.295505	-0.292872	-0.298139	-0.298139	-0.308843
ppa_stranded_DN20291_c0_g1_i2	-0.579707	-0.310958	-0.146898	0.255861	-0.228878	-0.476742	-0.424502	-0.313213	-0.135204	-0.476742	-0.0837126
ppa_stranded_DN20293_c0_g1_i2	-0.217768	-0.193399	-0.193399	-0.217768	-0.193399	-0.217768	-0.169031	-0.217768	-0.193399	-0.169031	-0.193399
ppa_stranded_DN20294_c0_g1_i1	-0.16944	3.11966	-0.22251	-0.16944	-0.22251	-0.169031	-0.169236	-0.16944	-0.16944	-0.27558	-0.16944
ppa_stranded_DN20298_c0_g2_i1	-0.644834	-0.597757	-0.597757	0.0858134	-0.435017	-0.43356	-0.435685	-0.198929	0.554484	1.52883	-0.55068
ppa_stranded_DN20300_c0_g1_i1	-0.614375	-0.496841	0.348941	0.017216	-0.184366	-0.427655	-0.323989	-0.427655	0.0394	-0.427655	-0.566026
ppa_stranded_DN20302_c0_g1_i1	-0.467505	0.811493	0.682071	0.00873266	-0.320847	-0.428973	-0.386908	-0.428973	-0.108326	-0.467505	-0.428973
ppa_stranded_DN20307_c0_g1_i1	-0.51419	-0.51419	-0.536063	-0.557936	-0.485809	0.807362	0.657465	0.494082	-0.362438	-0.51419	-0.557936
ppa_stranded_DN20312_c0_g1_i2	-0.624832	-0.571418	-0.0706794	-0.457123	0.018766	0.341202	0.295086	0.539771	-0.182099	-0.624832	-0.361062
ppa_stranded_DN20315_c0_g1_i1	-0.951158	0.135135	-0.0203324	0.279686	-0.144878	-0.256016	0.171777	-0.0636928	-0.181143	-0.21096	-1.06501
ppa_stranded_DN20317_c0_g1_i1	-0.335387	-0.348332	-0.341859	-0.348332	-0.317323	-0.299259	-0.335387	-0.335387	0.681353	-0.335387	-0.348332
ppa_stranded_DN20319_c0_g2_i1	-0.460427	-0.484425	-0.429812	-0.460427	-0.351199	0.36898	0.445725	0.202495	-0.309323	-0.460427	-0.460427
ppa_stranded_DN20321_c0_g2_i1	-0.330918	-0.279568	-0.279568	-0.228219	1.19144	-0.330918	-0.279568	-0.269684	1.08305	-0.330918	-0.279568
ppa_stranded_DN20325_c0_g1_i1	-0.572123	-0.553941	-0.553941	-0.572123	0.165259	0.905562	0.801889	0.437708	0.473929	-0.572123	-0.553941
ppa_stranded_DN20326_c0_g1_i1	-0.40809	0.232456	-0.33352	-0.258949	-0.244649	-0.258949	-0.257883	-0.258949	-0.211545	-0.258949	-0.258949
ppa_stranded_DN20327_c0_g1_i1	-0.942229	0.321231	-0.729532	-0.200797	-0.152152	0.20199	-0.0507833	0.254396	-0.0648967	-0.932006	-0.932006
ppa_stranded_DN20328_c0_g1_i1	-0.771849	-0.808724	-0.741476	-0.67708	-0.616589	0.892015	0.385587	0.839538	0.0928105	-0.771849	-0.808724
ppa_stranded_DN20329_c0_g1_i1	-0.612709	-0.588692	-0.588692	-0.564675	-0.167739	0.520087	-0.138433	0.594729	0.551339	-0.564675	-0.564675
ppa_stranded_DN20336_c0_g1_i1	-0.334201	-0.334201	-0.347024	-0.326292	-0.181138	-0.326292	-0.239269	-0.334201	-0.334201	-0.334201	-0.334201
ppa_stranded_DN20340_c0_g2_i1	-0.331209	-0.331209	-0.377786	-0.424363	-0.328576	0.369513	-0.329893	-0.331209	-0.328576	-0.331209	-0.424363
ppa_stranded_DN20343_c0_g2_i1	-0.630683	-0.630683	-0.610124	-0.564474	-0.549656	0.972877	1.85615	0.445131	-0.570522	-0.564474	-0.630683
ppa_stranded_DN20346_c0_g1_i1	-0.698739	0.693365	0.220842	-0.15859	-0.280736	0.18362	-0.16078	0.139594	-0.146482	-0.698739	-0.538912
ppa_stranded_DN20348_c0_g1_i1	0.429109	0.743322	0.355748	-0.165637	-0.389671	-0.381332	-0.377185	-0.381332	-0.414828	-0.448325	-0.381332
ppa_stranded_DN20349_c0_g2_i1	-0.267932	0.681765	-0.252071	-0.236209	-0.236209	-0.237937	-0.232454	-0.236209	-0.267932	-0.267932	-0.236209
ppa_stranded_DN20350_c0_g2_i1	-0.500962	-0.393659	-0.393659	-0.407131	-0.393659	-0.407131	-0.393659	-0.0314091	-0.0840758	-0.407131	-0.380188
ppa_stranded_DN20357_c0_g1_i2	-0.250146	0.133735	0.0344128	-0.323926	-0.250146	-0.250146	-0.211811	-0.287593	-0.301367	-0.32838	-0.408722
ppa_stranded_DN20359_c0_g1_i1	-0.830097	-0.7848	-0.497356	-0.629358	0.507632	0.807257	0.424265	0.85142	0.262144	-0.776275	-0.757889
ppa_stranded_DN20359_c0_g4_i1	-0.649767	-0.290826	-0.089713	-0.286054	0.104116	0.33438	0.203068	0.202914	0.149385	-0.649767	-0.104631
ppa_stranded_DN20366_c1_g1_i1	-0.32936	-0.32936	-0.306503	-0.283645	-0.283645	-0.270701	0.13404	-0.270701	-0.306503	-0.283645	-0.283645
ppa_stranded_DN20368_c0_g2_i1	-0.415924	-0.387815	-0.387815	-0.415924	-0.370013	1.49884	-0.359705	0.374657	-0.387815	-0.415924	-0.387815
ppa_stranded_DN20372_c0_g2_i1	-0.241136	-0.241136	-0.240411	-0.239685	-0.240411	-0.211	-0.240411	-0.239685	-0.211	-0.241136	-0.239685
ppa_stranded_DN20379_c0_g1_i2	-0.801355	0.316313	-0.0616441	0.452427	-0.136278	-0.588877	-0.205586	-0.105148	0.28937	-0.62595	-0.635931
ppa_stranded_DN20382_c0_g1_i2	-0.38514	-0.330435	-0.330435	-0.38514	0.656198	-0.275729	-0.275729	-0.275729	1.96228	-0.38514	-0.275729
ppa_stranded_DN20385_c1_g1_i1	-0.314979	-0.2235	-0.254798	-0.286096	-0.286096	-0.286096	-0.2235	-0.314979	-0.286096	-0.286096	-0.286096
ppa_stranded_DN20391_c0_g2_i3	-0.666999	1.51998	2.00358	-0.0561727	-0.493123	-0.565749	-0.395981	-0.617661	-0.351866	-0.0250896	-0.389282
ppa_stranded_DN20392_c0_g1_i1	-0.236996	-0.236996	-0.203364	-0.169732	-0.169732	-0.169031	-0.203364	-0.169732	-0.203364	-0.169732	-0.169732
ppa_stranded_DN20393_c1_g1_i1	-0.784243	0.130582	1.36659	-0.784243	-0.426696	0.0680063	0.0701719	0.0658273	-0.195882	-0.773182	-0.540132
ppa_stranded_DN20396_c0_g1_i3	-0.510775	1.56899	0.267099	-0.373364	-0.365364	-0.322836	-0.198547	-0.510775	0.0372094	-0.510775	-0.583315
ppa_stranded_DN20400_c0_g2_i2	-0.399083	-0.399073	-0.399078	-0.399083	-0.362903	0.509387	-0.399073	-0.326723	-0.399073	-0.399073	-0.399078
ppa_stranded_DN20405_c0_g1_i2	-0.677147	-0.671933	-0.373511	-0.238072	-0.172607	-0.0843033	-0.0706088	0.0511625	-0.207753	0.0981198	-0.778965
ppa_stranded_DN20412_c0_g1_i1	-0.32753	-0.290594	0.847084	-0.32753	-0.290594	-0.253658	-0.210964	-0.253658	-0.290594	-0.253658	-0.290594
ppa_stranded_DN20414_c0_g1_i2	-0.244579	-0.206805	-0.206805	-0.169031	-0.206805	-0.169031	-0.169031	-0.169031	-0.206805	-0.244579	-0.169031
ppa_stranded_DN20417_c0_g2_i1	-0.404955	-0.368028	-0.386492	-0.404955	0.538581	-0.316678	-0.386492	-0.316678	0.255654	-0.404955	-0.386492
ppa_stranded_DN20421_c0_g1_i1	-0.685374	0.18441	-0.316897	-0.576865	-0.0242527	0.861081	0.0137445	0.577088	-0.323796	-0.583238	-0.580052
ppa_stranded_DN20425_c0_g1_i1	-0.164399	-0.16909	-0.16909	-0.169149	-0.169031	-0.169031	-0.16909	-0.169031	-0.16909	-0.169031	-0.169149
ppa_stranded_DN20425_c1_g1_i1	0.0457214	-0.351541	-0.328664	-0.318843	-0.338486	-0.338486	-0.361363	-0.338486	-0.361363	-0.318843	0.335454
ppa_stranded_DN20427_c0_g1_i1	-0.170001	-0.187821	-0.201307	-0.214793	-0.201307	-0.214793	-0.187821	-0.214793	-0.187821	-0.187821	-0.201307
ppa_stranded_DN20430_c1_g1_i2	-0.739219	-0.647897	-0.645015	-0.744983	-0.561194	1.46909	0.810222	1.15758	-0.125182	-0.739219	-0.742101
ppa_stranded_DN20432_c0_g1_i2	-0.319059	3.36747	-0.260185	-0.319059	-0.0858105	-0.201311	-0.201311	-0.201311	-0.181133	-0.319059	-0.260185
ppa_stranded_DN20435_c0_g1_i5	-0.233304	-0.225926	-0.225926	-0.233304	-0.233304	-0.218548	-0.218548	-0.218548	-0.233304	-0.233304	-0.225926
ppa_stranded_DN20437_c0_g1_i1	-0.665975	-0.668547	-0.666383	-0.665975	0.0852323	0.749397	1.4776	0.378643	-0.211233	-0.666791	-0.668547
ppa_stranded_DN20438_c0_g1_i1	-0.767792	-0.789379	-0.775234	-0.767792	0.0929304	0.838091	0.740723	0.935468	0.177344	-0.767792	-0.775234
ppa_stranded_DN20439_c0_g2_i1	-0.280861	-0.224946	-0.224946	-0.280861	-0.169031	-0.280861	-0.224946	-0.280861	2.0297	-0.280861	-0.224946
ppa_stranded_DN20442_c0_g1_i2	-0.782964	-0.773341	-0.773341	-0.763717	0.105914	0.955302	0.538363	1.01307	0.0491596	-0.763717	-0.763717
ppa_stranded_DN20446_c0_g1_i1	-0.379864	-0.379864	-0.379156	-0.378449	-0.378449	-0.259281	0.00476874	-0.378449	-0.379156	-0.378449	-0.378449
ppa_stranded_DN20448_c0_g2_i1	-0.29797	-0.335751	-0.316861	-0.335751	-0.220891	-0.220891	-0.25943	-0.220891	-0.25943	-0.335751	-0.335751
ppa_stranded_DN20450_c0_g1_i1	-0.600647	-0.631892	0.297093	-0.496615	-0.102086	0.154242	0.225506	0.39195	-0.260337	-0.600647	-0.710519
ppa_stranded_DN20455_c0_g2_i1	-0.166981	0.157773	-0.161577	-0.166981	-0.214897	-0.214897	-0.190939	-0.214897	-0.190939	-0.166981	-0.166981
ppa_stranded_DN20457_c0_g1_i1	-0.466423	-0.464285	-0.464285	-0.462147	-0.0300946	-0.0426653	-0.374426	-0.261557	-0.0805439	-0.462147	-0.464285
ppa_stranded_DN20462_c1_g1_i1	-0.222778	3.32983	-0.195904	-0.169031	-0.195904	-0.169031	-0.195904	-0.169031	-0.195904	-0.222778	-0.169031
ppa_stranded_DN20464_c0_g1_i1	-0.337454	-0.243139	-0.290296	-0.337454	-0.316153	-0.243139	-0.294851	-0.294851	-0.337454	-0.337454	-0.316153
ppa_stranded_DN20466_c1_g1_i1	-0.290451	-0.181173	-0.24376	-0.197069	-0.290451	-0.197069	-0.197069	-0.290451	-0.197069	-0.197069	-0.197069
ppa_stranded_DN20467_c0_g1_i1	-0.986453	-0.371659	-0.454527	-0.539187	-0.176183	0.54763	0.243305	0.579964	-0.00689409	-0.898842	-0.97381
ppa_stranded_DN20471_c0_g2_i2	-0.279413	-0.330257	-0.238738	-0.330257	-0.238738	-0.279413	-0.198063	-0.279413	-0.238738	-0.330257	-0.330257
ppa_stranded_DN20473_c0_g1_i1	-0.180651	-0.174841	-0.174841	-0.180651	-0.180651	-0.169031	-0.169031	-0.180651	-0.180651	-0.169031	-0.174841
ppa_stranded_DN20474_c0_g1_i2	-0.393201	1.42611	-0.325483	-0.372562	-0.358836	-0.278403	0.0761928	-0.262139	-0.325483	-0.372562	-0.372562
ppa_stranded_DN20475_c0_g1_i1	-0.660933	-0.675111	-0.668022	-0.675111	-0.504925	0.712363	0.274766	0.880523	0.141702	-0.660933	-0.668022
ppa_stranded_DN20477_c0_g1_i1	-0.196516	-0.187469	1.36102	-0.196516	-0.240646	-0.196516	-0.196516	-0.240646	-0.218581	-0.196516	-0.196516
ppa_stranded_DN20478_c0_g3_i1	-0.257128	-0.47961	-0.368369	-0.47961	-0.233916	-0.0891523	-0.257128	0.150249	-0.245522	-0.47961	-0.47961
ppa_stranded_DN20482_c0_g2_i1	-0.355608	-0.203373	0.712058	-0.264969	-0.355608	-0.355608	-0.310289	-0.355608	-0.264969	-0.264969	-0.264969
ppa_stranded_DN20484_c0_g1_i1	-0.374382	-0.208663	-0.301612	-0.374382	1.25411	-0.374382	-0.228842	-0.374382	1.05684	-0.374382	-0.301612
ppa_stranded_DN20485_c0_g1_i1	-0.279036	-0.251239	-0.216534	-0.223442	-0.223442	-0.223442	-0.209627	-0.223442	-0.223442	-0.223442	-0.223442
ppa_stranded_DN20488_c1_g2_i1	-0.164399	-0.156174	-0.160286	-0.156174	-0.158449	-0.164399	-0.160286	-0.164399	-0.156174	-0.156174	-0.156174
ppa_stranded_DN20488_c2_g1_i1	-0.278009	-0.308646	-0.42485	-0.339744	1.04693	-0.35929	-0.416636	-0.593075	1.08402	-0.291165	-0.278009
ppa_stranded_DN20489_c0_g1_i2	-0.220986	-0.300165	-0.198897	-0.300165	-0.198897	-0.176807	-0.198897	-0.220986	-0.220986	-0.220986	-0.300165
ppa_stranded_DN20494_c0_g1_i1	-0.31876	-0.25468	0.581076	2.58098	-0.25468	-0.31876	-0.28672	-0.25468	-0.25468	-0.25468	-0.25468
ppa_stranded_DN20495_c0_g2_i1	-0.398756	-0.318904	-0.318904	-0.295344	-0.295344	-0.32331	-0.37061	-0.342464	-0.342464	-0.295344	-0.295344
ppa_stranded_DN20497_c0_g1_i1	-0.317384	-0.317384	1.02092	2.29621	-0.208898	-0.317384	-0.317384	-0.317384	-0.317384	-0.317384	-0.325297
ppa_stranded_DN20498_c1_g1_i1	-0.718989	0.0135846	-0.432913	-0.332146	-0.35925	0.516947	0.42786	0.511484	-0.473624	-0.582204	-0.718989
ppa_stranded_DN204_c0_g1_i1	0.96656	0.555688	0.382875	-0.225206	-0.364784	-0.496398	-0.195053	-0.442136	-0.519553	0.00878417	-0.499735
ppa_stranded_DN20501_c0_g1_i1	-0.313909	-0.306375	-0.306375	-0.313909	1.63007	-0.313909	-0.306375	-0.313909	1.43599	-0.313909	-0.306375
ppa_stranded_DN20504_c0_g1_i1	-0.410983	-0.410983	-0.404558	-0.398133	0.37156	-0.398133	1.80497	-0.398133	-0.0478044	-0.398133	-0.398133
ppa_stranded_DN20506_c0_g2_i2	-0.208557	-0.346113	-0.277335	-0.346113	-0.208557	-0.181865	-0.208557	-0.181865	-0.277335	-0.208557	-0.346113
ppa_stranded_DN20507_c0_g1_i1	-0.0632147	-0.360941	-0.556821	-0.312383	-0.0441579	-0.0831538	-0.0956051	0.107475	0.437429	-0.35847	-0.459913
ppa_stranded_DN20508_c0_g1_i2	-0.572237	0.490391	0.321507	-0.412825	-0.412825	-0.412825	-0.292998	-0.29485	-0.00653892	-0.53544	0.107141
ppa_stranded_DN20510_c0_g1_i1	-0.317908	-0.283807	-0.283807	-0.317908	1.58859	-0.317908	-0.283807	-0.317908	1.00434	-0.249706	-0.283807
ppa_stranded_DN20510_c0_g2_i1	-0.34094	-0.2912	-0.2912	-0.34094	0.937341	-0.24146	-0.24146	-0.24146	2.09885	-0.34094	-0.2912
ppa_stranded_DN20512_c0_g1_i2	-0.196773	-0.277644	-0.237209	-0.196773	-0.187235	-0.196773	-0.196773	-0.196773	-0.192004	-0.277644	-0.277644
ppa_stranded_DN20515_c0_g2_i1	-0.21756	0.751111	-0.193295	-0.21756	-0.21756	-0.169031	-0.193295	-0.169031	-0.21756	-0.21756	-0.193295
ppa_stranded_DN20520_c0_g1_i1	-0.270917	-0.270917	2.63288	2.51052	-0.261865	-0.270917	-0.270917	-0.298723	-0.28482	-0.270917	-0.270917
ppa_stranded_DN20521_c1_g1_i3	-0.310907	-0.296514	-0.296514	-0.310907	-0.310907	-0.27643	-0.282122	0.334696	-0.296514	-0.310907	-0.296514
ppa_stranded_DN20522_c0_g1_i1	-0.244966	-0.215793	-0.215793	-0.244966	-0.171396	-0.186619	-0.215793	-0.244966	0.143966	-0.244966	-0.215793
ppa_stranded_DN20529_c0_g1_i1	-0.248704	-0.248704	-0.245546	-0.242388	-0.245546	-0.209386	-0.242388	-0.242388	-0.242388	-0.248704	-0.242388
ppa_stranded_DN20532_c0_g2_i1	-0.169031	-0.156174	-0.162602	-0.156174	-0.169031	-0.169031	-0.162602	-0.169031	-0.162602	-0.156174	-0.156174
ppa_stranded_DN20533_c0_g1_i2	-0.861527	-0.456166	0.140895	-0.769633	-0.146113	0.877418	0.8043	1.0715	-0.0748779	-0.769633	-0.769633
ppa_stranded_DN20533_c1_g1_i1	-0.370212	-0.370212	-0.378548	-0.386884	-0.370212	0.579108	-0.345502	-0.386884	-0.370212	-0.370212	-0.386884
ppa_stranded_DN20534_c0_g1_i1	-0.349428	1.62807	0.958241	-0.349428	-0.349486	-0.349428	-0.349486	-0.349544	-0.349428	-0.349428	0.716283
ppa_stranded_DN20537_c0_g1_i2	-0.330323	-0.288679	-0.288679	-0.330323	0.796534	-0.247034	-0.247034	-0.330323	1.73431	-0.330323	-0.288679
ppa_stranded_DN20538_c0_g1_i1	-0.30263	-0.260943	-0.281786	-0.30263	-0.30263	-0.260943	-0.260943	-0.30263	-0.255213	-0.260943	-0.281786
ppa_stranded_DN20539_c0_g1_i2	-0.684565	-0.620143	-0.617465	-0.684565	-0.0476646	0.306027	0.787044	0.652852	-0.422831	-0.684565	-0.684565
ppa_stranded_DN20540_c0_g1_i1	-0.469998	0.117849	-0.265629	-0.483721	-0.281878	-0.354038	-0.280878	-0.427665	-0.42027	-0.272736	1.56589
ppa_stranded_DN20544_c0_g1_i1	-0.791115	-0.4335	-0.348305	-0.735765	-0.321402	0.851573	0.550465	0.930012	0.227941	-0.735765	-0.712054
ppa_stranded_DN20545_c0_g1_i1	-0.469511	-0.55718	-0.513345	-0.55718	-0.469511	1.55282	0.681769	0.237975	-0.469511	-0.55718	-0.55718
ppa_stranded_DN20549_c0_g1_i1	-0.424431	-0.184951	-0.245709	-0.304242	-0.120022	-0.187176	-0.10056	-0.187176	-0.304242	-0.424431	-0.304242
ppa_stranded_DN20550_c0_g1_i2	-0.565913	-0.14971	-0.815613	-0.13496	-0.334074	0.385118	0.768715	0.352666	-0.303161	-0.793358	-0.837868
ppa_stranded_DN20552_c0_g1_i1	-0.824891	-0.499476	-0.615488	-0.821087	-0.30754	0.395219	0.954135	0.751953	-0.0434872	-0.821087	-0.822989
ppa_stranded_DN20561_c0_g1_i1	-0.339972	-0.260918	1.15606	-0.181865	-0.260918	-0.181865	-0.176742	-0.181865	-0.260918	-0.339972	-0.260918
ppa_stranded_DN20565_c0_g1_i1	-0.406517	-0.335969	0.276114	-0.406517	-0.360801	-0.315084	-0.315084	-0.315084	-0.16454	-0.335969	-0.371243
ppa_stranded_DN20568_c0_g2_i1	-0.281365	-0.281365	-0.26186	-0.242355	-0.22013	-0.242355	-0.26186	-0.242355	-0.26186	-0.242355	-0.242355
ppa_stranded_DN20569_c0_g1_i1	-0.204676	-0.295435	-0.186853	-0.295435	-0.186853	-0.169031	-0.169031	-0.169031	-0.204676	-0.204676	-0.295435
ppa_stranded_DN20569_c1_g1_i1	-0.302163	-0.273812	-0.273812	-0.302163	0.443987	-0.302163	-0.273812	-0.302163	1.34361	-0.302163	-0.245461
ppa_stranded_DN20570_c0_g1_i1	-0.295429	-0.270491	-0.270491	-0.295429	0.842346	-0.295429	-0.270491	-0.245552	1.29054	-0.245552	-0.270491
ppa_stranded_DN20571_c0_g1_i1	-0.380108	-0.265376	0.0134418	-0.364317	-0.380108	-0.155571	-0.265376	-0.0416543	-0.319598	-0.265376	-0.364317
ppa_stranded_DN20571_c0_g2_i1	-0.326628	-0.97588	-0.579986	-0.891827	-0.113333	0.649674	0.626523	0.826763	0.349273	-0.810554	-0.549105
ppa_stranded_DN20577_c0_g1_i1	-0.190395	-0.190395	-0.173285	-0.209124	-0.190395	-0.190395	-0.19976	-0.209124	-0.19976	-0.190395	-0.209124
ppa_stranded_DN20585_c0_g1_i1	-0.267102	-0.254426	-0.254426	-0.241749	-0.222257	-0.241749	-0.254426	-0.241749	-0.254426	-0.241749	-0.241749
ppa_stranded_DN20587_c0_g1_i1	-0.267353	0.108193	-0.166598	-0.267353	-0.267353	-0.267353	-0.218192	-0.267353	-0.267353	-0.267353	-0.166598
ppa_stranded_DN20589_c0_g1_i3	-0.684317	-0.68676	-0.685538	-0.68676	-0.390609	1.16691	0.725306	1.15321	-0.160346	-0.684317	-0.68676
ppa_stranded_DN20591_c0_g1_i1	-0.164399	-0.164399	-0.181402	-0.164399	-0.164399	-0.198406	-0.181402	-0.198406	-0.164399	-0.164399	-0.181402
ppa_stranded_DN20594_c0_g1_i1	-0.151685	-7.92148e-05	-0.798081	-0.793474	-0.152795	0.208088	0.015259	0.0261717	-0.513384	-0.793474	-0.793474
ppa_stranded_DN20595_c0_g1_i1	-0.183676	-0.212706	-0.198191	-0.212706	-0.164399	-0.183676	-0.198191	-0.183676	-0.198191	-0.183676	-0.212706
ppa_stranded_DN20596_c0_g1_i4	-0.262953	-0.262953	-0.246721	-0.230488	-0.169031	-0.230488	-0.246721	-0.230488	-0.230488	-0.262953	-0.230488
ppa_stranded_DN20597_c0_g1_i1	-0.258718	-0.255545	-0.255545	-0.258718	0.201016	-0.258718	-0.252372	-0.258718	0.866501	-0.258718	-0.255545
ppa_stranded_DN20599_c0_g1_i1	-0.565886	-0.586305	-0.550553	-0.53522	-0.444079	0.572015	0.608203	0.65033	-0.405156	-0.565886	-0.565886
ppa_stranded_DN20600_c0_g1_i2	-0.215047	-0.215047	-0.189723	-0.215047	-0.215047	-0.215047	-0.257903	-0.215047	-0.215047	-0.215047	-0.215047
ppa_stranded_DN20601_c0_g1_i1	-0.89306	-0.163663	-0.440363	-0.208685	-0.155178	0.205972	0.32595	0.149829	-0.274964	-0.595911	-0.838946
ppa_stranded_DN20602_c0_g3_i1	-0.317342	-0.274002	2.84046	3.031	-0.295672	-0.317342	-0.274002	-0.317342	-0.295672	-0.274002	-0.274002
ppa_stranded_DN20604_c0_g1_i2	-0.443044	-0.394173	0.0246459	-0.782615	-0.197174	0.324875	0.30046	0.18548	-0.0524248	-0.443044	0.0988979
ppa_stranded_DN20617_c0_g1_i1	-0.220989	-0.169766	2.5809	-0.152499	-0.186744	-0.220989	-0.187034	-0.220989	-0.204012	-0.187034	-0.187034
ppa_stranded_DN20618_c0_g1_i1	-0.345881	-0.309798	0.829312	-0.309798	-0.345881	-0.19627	-0.309798	-0.309798	-0.345881	-0.309798	-0.327839
ppa_stranded_DN20619_c0_g2_i1	-0.638706	-0.586946	-0.586946	-0.612198	-0.258425	0.686743	0.673015	0.437019	-0.612198	-0.612198	-0.612198
ppa_stranded_DN20624_c0_g1_i1	-0.943532	-0.13357	-0.0707049	-0.568668	-0.641539	0.13814	0.0581552	0.106183	-0.307934	-0.481786	1.36478
ppa_stranded_DN20625_c0_g1_i1	-0.969025	-0.390309	-0.945114	-0.455952	0.188359	0.727252	0.728962	0.35129	-0.0569805	0.215286	-1.0089
ppa_stranded_DN20628_c0_g2_i1	-0.209382	1.58612	1.17564	0.498231	-0.430436	-0.722711	-0.824068	-0.755941	-0.456153	0.482351	-0.0294549
ppa_stranded_DN20629_c0_g1_i1	0.396544	0.0535795	0.655368	0.0568871	-0.238579	-0.223164	-0.213555	-0.228693	-0.299275	-0.344584	-0.338792
ppa_stranded_DN20632_c0_g1_i1	-0.205686	-0.773975	-1.16917	-0.655093	-0.158693	0.840121	0.659651	0.765092	-0.202436	-0.728674	-0.123321
ppa_stranded_DN20634_c0_g1_i1	-0.339146	0.832165	0.85688	-0.339146	-0.349487	-0.269447	-0.304297	-0.339146	-0.304297	-0.339146	-0.339146
ppa_stranded_DN20635_c0_g1_i1	-0.6461	-0.70522	-0.70522	-0.76434	-0.547262	1.24368	0.947496	0.549951	0.19431	-0.6461	-0.76434
ppa_stranded_DN20637_c0_g1_i3	-0.22598	-0.194937	-0.194937	-0.22598	-0.22598	-0.22598	-0.217594	-0.217594	-0.22598	-0.217594	-0.221787
ppa_stranded_DN20639_c1_g1_i1	-0.269775	-0.25721	-0.25721	-0.244645	-0.269775	-0.234724	-0.244645	-0.244645	-0.269775	-0.269775	-0.25721
ppa_stranded_DN20641_c0_g1_i1	-0.164399	-0.194389	-0.188438	-0.152499	-0.164399	-0.164399	-0.194389	-0.164399	-0.164399	-0.164399	-0.164399
ppa_stranded_DN20643_c0_g1_i1	-1.00839	0.298379	0.70589	-0.28376	-0.219221	0.172402	-0.126033	0.177676	0.272174	-0.611069	-1.00839
ppa_stranded_DN20645_c0_g1_i2	-0.405676	-0.287245	-0.402625	-0.399574	-0.287245	-0.174916	-0.22168	-0.174916	-0.172758	-0.399574	-0.399574
ppa_stranded_DN20647_c0_g1_i4	-0.711992	0.708225	-0.466463	-0.711992	-0.0811856	0.564597	0.480989	0.557647	0.0241447	-0.711992	-0.770088
ppa_stranded_DN20649_c0_g1_i1	-1.14052	-0.366322	-0.428993	-1.03607	0.0319907	0.348903	0.790635	0.988667	0.430501	-0.454513	0.232978
ppa_stranded_DN20650_c0_g1_i1	-0.296094	-0.178544	-0.25162	-0.207147	-0.207147	-0.207147	-0.220959	-0.207147	-0.25162	-0.207147	-0.207147
ppa_stranded_DN20651_c0_g1_i1	-0.40464	0.583534	0.0568313	-0.221281	-0.224341	-0.221281	-0.265839	-0.2274	-0.2274	-0.2274	-0.2274
ppa_stranded_DN20656_c0_g2_i1	-0.58682	-0.579637	1.67503	0.990854	-0.20773	-0.43587	-0.572454	-0.429542	0.340938	0.939175	-0.658688
ppa_stranded_DN20657_c0_g1_i1	-0.804759	-0.765249	-0.797381	-0.740495	0.290325	0.814173	0.546774	0.773549	0.897479	-0.790003	-0.790003
ppa_stranded_DN20660_c0_g1_i2	-0.200533	-0.200533	-0.205439	-0.200533	-0.200533	-0.200533	-0.205439	-0.200533	-0.200533	-0.200533	-0.205439
ppa_stranded_DN20662_c0_g2_i1	-0.533112	-0.055615	0.101271	-0.406559	-0.406559	-0.406559	-0.0696186	-0.18959	-0.406559	-0.406559	-0.406559
ppa_stranded_DN20663_c0_g1_i1	-0.840964	1.58736	1.90302	0.184086	-0.310285	-0.433173	-0.397997	-0.518414	-0.354866	-0.266525	0.643599
ppa_stranded_DN20664_c0_g1_i1	-0.347665	-0.309256	-0.124422	-0.270847	-0.258503	-0.228375	-0.251213	-0.270847	-0.270847	-0.270847	-0.270847
ppa_stranded_DN20668_c0_g1_i1	-0.251772	-0.251772	-0.245797	-0.239822	1.06399	-0.239822	-0.245797	-0.239822	0.958216	-0.251772	-0.239822
ppa_stranded_DN20669_c0_g2_i1	-0.929822	0.188238	-0.551484	-0.223591	-0.389133	0.799672	0.36523	0.377762	-0.473126	-0.600137	1.0759
ppa_stranded_DN20670_c0_g1_i1	-0.360971	-0.339207	-0.350089	-0.339207	2.21979	-0.339207	-0.350089	-0.360971	1.68627	-0.339207	-0.339207
ppa_stranded_DN20671_c0_g1_i1	-0.29527	-0.323669	-0.24635	-0.323669	-0.23215	-0.169031	-0.29527	-0.29527	-0.29527	-0.29527	-0.323669
ppa_stranded_DN20674_c0_g1_i2	-0.57568	2.26719	0.321551	-0.312825	-0.410052	-0.404848	-0.172629	-0.434585	-0.351588	-0.57568	-0.57568
ppa_stranded_DN20676_c0_g1_i1	-0.25735	-0.583631	-0.446664	-0.531285	-0.332761	0.411593	0.144653	0.23667	-0.25735	-0.531285	-0.583631
ppa_stranded_DN20680_c0_g1_i1	-0.49857	-0.0157138	0.58288	-0.420831	-0.179787	-0.228069	-0.201076	-0.218722	0.082621	-0.49857	-0.49857
ppa_stranded_DN20681_c0_g1_i1	-0.330083	-0.325434	-0.325434	-0.330083	-0.330083	-0.226658	-0.226658	-0.226658	-0.330083	-0.320785	-0.325434
ppa_stranded_DN20684_c0_g1_i1	-0.36596	-0.273723	-0.325993	-0.26142	-0.36596	-0.26142	-0.273723	-0.286026	-0.273723	-0.36596	-0.325993
ppa_stranded_DN20685_c0_g1_i2	-0.348605	-0.342231	-0.342231	-0.348605	-0.335856	1.13837	-0.335856	-0.335856	-0.320845	-0.348605	-0.342231
ppa_stranded_DN20687_c0_g1_i1	-0.490629	0.19869	0.191055	-0.331542	-0.490629	-0.224274	-0.292928	-0.384108	-0.282282	-0.224274	-0.224274
ppa_stranded_DN20689_c0_g1_i1	-0.488413	-0.707677	-0.707677	-0.628871	-0.180159	0.429771	0.396032	0.830886	0.0893233	-0.628871	-0.628871
ppa_stranded_DN20691_c0_g2_i1	-0.531078	-0.53037	-0.0434974	-0.529661	-0.333301	0.661528	0.319092	0.35184	-0.177245	-0.529661	-0.53037
ppa_stranded_DN20692_c0_g1_i4	-0.361938	-0.237757	-0.299847	-0.361938	-0.232122	-0.232122	-0.136947	-0.232122	-0.299847	-0.237757	-0.299847
ppa_stranded_DN20695_c0_g1_i1	-0.164399	-0.259283	-0.229244	-0.259283	-0.164399	-0.199204	-0.199204	-0.199204	-0.164399	-0.259283	-0.259283
ppa_stranded_DN20696_c1_g1_i1	-0.241441	-0.241441	-0.220508	-0.241441	-0.248388	-0.248388	-0.244915	-0.241441	-0.241441	-0.241441	-0.241441
ppa_stranded_DN20698_c0_g1_i1	-0.465606	-0.284764	-0.375185	-0.284764	-0.340392	-0.0553199	0.128648	0.196082	-0.284764	-0.284764	-0.284764
ppa_stranded_DN20701_c0_g1_i1	-0.749313	-0.749313	-0.42783	-0.749313	-0.402663	0.560538	0.0564729	0.954085	-0.0276637	-0.60348	-0.676396
ppa_stranded_DN20703_c0_g2_i1	-0.24798	-0.212293	-0.235815	-0.223649	-0.235815	-0.223649	-0.223649	-0.223649	-0.235815	-0.223649	-0.223649
ppa_stranded_DN20705_c0_g1_i1	-0.652386	-0.805078	-0.728732	-0.595841	-0.366325	0.295615	0.21462	0.590751	-0.0580131	-0.652386	-0.652386
ppa_stranded_DN20708_c1_g1_i1	-0.642649	-0.630002	-0.630002	-0.617354	-0.145642	0.985242	0.078844	0.339239	-0.213137	-0.617354	-0.617354
ppa_stranded_DN20711_c0_g1_i1	-0.664077	-0.639911	0.640592	1.01031	-0.501595	-0.364465	-0.321267	-0.187739	0.407717	0.387023	-0.639911
ppa_stranded_DN20712_c0_g1_i1	-0.423612	-0.386855	-0.32554	0.541314	-0.239873	-0.300982	-0.300982	-0.317702	-0.277203	-0.300982	-0.350098
ppa_stranded_DN20712_c0_g2_i1	-0.235778	-0.179676	-0.207727	-0.179676	-0.179676	-0.235778	-0.179676	-0.235778	-0.179676	-0.179676	-0.179676
ppa_stranded_DN20713_c0_g2_i1	-0.855908	-0.147363	-0.751477	-0.68734	-0.0969462	0.432178	0.62565	0.428205	0.259304	-0.68734	-0.835761
ppa_stranded_DN20714_c0_g3_i1	-0.205109	4.21106	-0.210981	-0.216853	-0.210981	-0.216853	-0.210981	-0.216853	-0.210981	-0.205109	-0.216853
ppa_stranded_DN20716_c0_g1_i1	-0.277356	-0.247903	-0.247903	-0.218449	-0.277356	-0.218449	-0.218449	-0.218449	-0.218449	-0.218449	-0.247903
ppa_stranded_DN20718_c0_g1_i1	-0.557617	-0.822269	-0.541914	-0.606915	-0.20128	0.98518	0.400999	0.941256	-0.352532	-0.761663	-0.761663
ppa_stranded_DN20722_c0_g1_i1	-0.612519	-0.0213204	0.0357678	-0.499152	-0.251189	0.487892	0.146729	0.494497	-0.203115	-0.612519	-0.612519
ppa_stranded_DN20727_c0_g1_i1	-0.437101	-0.242361	-0.310197	0.17704	-0.170824	-0.0830469	-0.311331	-0.0582196	0.190909	-0.379265	0.478482
ppa_stranded_DN20727_c1_g1_i1	-0.364259	-0.390414	-0.377337	-0.390414	-0.364259	-0.313368	-0.338813	-0.313368	-0.338813	-0.390414	-0.390414
ppa_stranded_DN20736_c0_g1_i2	-0.932884	-0.564236	-0.592935	-0.720753	-0.219471	0.639109	0.725793	0.916354	-0.443493	-0.720753	-0.932884
ppa_stranded_DN20739_c0_g2_i1	-0.340621	-0.288275	-0.291832	-0.340621	-0.243043	-0.243043	-0.243043	-0.243043	-0.239486	-0.340621	-0.291832
ppa_stranded_DN20741_c0_g1_i2	-0.583026	-0.699756	-0.640297	-0.697569	-0.477776	0.748722	0.853856	1.27716	-0.576529	-0.697569	-0.699756
ppa_stranded_DN20743_c0_g1_i1	-0.727452	-0.642085	-0.627761	-0.642085	0.0280976	0.376761	0.248273	0.351656	0.162393	-0.642085	-0.684769
ppa_stranded_DN20744_c0_g1_i1	-0.349167	-0.293686	-0.293686	-0.349167	1.73536	-0.238205	-0.293686	-0.238205	1.34276	-0.238205	-0.293686
ppa_stranded_DN20754_c0_g1_i1	-0.313531	-0.481659	-0.397595	-0.481659	-0.259133	-0.00243352	-0.286332	-0.313531	-0.259133	-0.481659	-0.481659
ppa_stranded_DN20757_c0_g1_i1	-0.164399	-0.166715	-0.166715	-0.164399	-0.164399	-0.164399	-0.166715	-0.164399	-0.164399	-0.164399	-0.166715
ppa_stranded_DN20758_c0_g1_i2	-0.969485	-0.440895	-0.596127	-0.499628	-0.336894	0.665069	0.49988	0.859088	-0.171319	-0.632517	-0.806937
ppa_stranded_DN20759_c0_g2_i1	-0.283613	-0.221249	-0.252431	-0.221249	-0.250689	-0.217765	-0.221249	-0.221249	-0.221249	-0.283613	-0.252431
ppa_stranded_DN20760_c0_g1_i2	-0.443281	0.658019	-0.133329	-0.334241	-0.363454	-0.334241	-0.282085	-0.404951	-0.368433	-0.443281	0.918616
ppa_stranded_DN20761_c0_g2_i1	-0.327313	-0.32322	-0.32322	-0.327313	-0.327313	-0.319127	2.76898	-0.319127	-0.319127	-0.327313	-0.32322
ppa_stranded_DN20764_c0_g1_i1	-0.562389	-0.708647	-0.708647	-0.157395	-0.395309	0.884484	0.807713	0.67074	-0.426084	-0.593821	-0.854904
ppa_stranded_DN20766_c1_g1_i1	-0.423959	-0.532027	-0.667892	-0.640094	-0.317631	0.301041	0.299684	0.178576	-0.231022	-0.640094	-0.640094
ppa_stranded_DN20766_c2_g1_i1	0.38388	1.36557	0.2841	-0.283896	-0.374187	-0.285617	-0.018042	-0.271957	-0.416471	-0.237271	-0.451807
ppa_stranded_DN20768_c0_g1_i1	-0.164399	-0.156174	3.10028	-0.215113	-0.189756	-0.215113	-0.189756	-0.215113	-0.189756	-0.164399	-0.215113
ppa_stranded_DN20770_c0_g2_i1	-0.379457	-0.35154	-0.274244	-0.323622	-0.169031	-0.169031	-0.169031	-0.169031	-0.323622	-0.379457	-0.323622
ppa_stranded_DN20774_c0_g2_i1	0.975993	0.358089	-0.0927269	-0.0669402	-0.491404	-0.788016	-0.349737	-0.781136	-0.446719	0.0401096	-0.0745293
ppa_stranded_DN20776_c0_g1_i2	-0.519922	-0.521829	0.221673	0.806109	-0.0388822	-0.37172	-0.452476	-0.419949	0.69842	-0.517555	-0.521829
ppa_stranded_DN20779_c0_g2_i1	-0.169031	-0.307565	-0.238298	-0.307565	-0.169031	-0.169031	-0.169031	-0.169031	0.0519629	-0.164399	-0.307565
ppa_stranded_DN20781_c0_g2_i1	-0.882508	0.6825	1.46112	1.60334	-0.422612	-0.432712	-0.2497	-0.483544	-0.0438306	-0.162079	-0.709646
ppa_stranded_DN20783_c0_g1_i1	-0.355657	-0.340649	-0.345071	-0.325641	-0.330063	-0.325641	-0.334485	-0.334485	-0.330063	-0.334485	-0.334485
ppa_stranded_DN20785_c0_g1_i1	-0.256411	-0.256411	-0.236593	-0.164002	-0.164002	-0.216775	-0.236593	-0.216775	-0.190389	-0.216775	-0.216775
ppa_stranded_DN20787_c0_g1_i1	-0.29062	-0.264374	-0.264374	-0.29062	0.95231	-0.29062	-0.238128	-0.29062	0.536051	-0.238128	-0.264374
ppa_stranded_DN20788_c0_g1_i1	-0.334489	-0.309211	-0.330894	-0.334489	0.960886	-0.327299	-0.327299	-0.334489	-0.309211	-0.334489	-0.330894
ppa_stranded_DN20789_c0_g1_i1	-0.30752	-0.280077	-0.280077	-0.30752	1.45472	-0.30752	-0.280077	-0.30752	0.905788	-0.252633	-0.280077
ppa_stranded_DN2078_c0_g2_i1	-0.373016	-0.323544	-0.323544	-0.373016	-0.373016	-0.205197	1.00504	-0.274072	-0.373016	-0.373016	-0.323544
ppa_stranded_DN20790_c0_g1_i2	-0.548625	-0.478588	-0.308957	0.711382	-0.209364	-0.209364	-0.209364	-0.209364	0.259882	-0.209364	-0.478588
ppa_stranded_DN20791_c0_g2_i1	-0.937945	-0.326989	-0.217992	-0.6377	-0.213859	0.292338	-0.0125434	0.0484554	0.0583353	-0.306747	-0.793366
ppa_stranded_DN20792_c0_g1_i1	-0.262038	-0.249718	1.91687	-0.262038	-0.262038	-0.237397	-0.249718	-0.262038	-0.262038	-0.262038	-0.249718
ppa_stranded_DN20793_c0_g1_i1	-0.403897	-0.723361	-0.506098	-0.723361	-0.288835	0.17405	0.223403	0.243587	-0.237702	-0.723361	-0.723361
ppa_stranded_DN20794_c0_g1_i1	-0.779584	-0.813416	-0.757462	-0.607696	-0.537422	1.15141	0.585128	0.595265	-0.35224	-0.667677	-0.813416
ppa_stranded_DN20796_c0_g1_i1	-0.259873	1.22528	-0.27827	-0.252708	-0.27827	-0.259873	-0.27827	-0.252708	-0.259873	-0.259873	-0.259873
ppa_stranded_DN20800_c0_g1_i1	-0.490462	-0.205457	-0.403058	-0.490462	-0.291366	-0.0394704	-0.0940111	-0.00672063	-0.255152	-0.551921	-0.490462
ppa_stranded_DN20801_c0_g1_i1	-0.369816	-0.369816	-0.356321	-0.324592	0.49454	-0.324592	-0.342825	-0.342825	0.82734	-0.342825	-0.342825
ppa_stranded_DN20802_c0_g2_i2	-0.582996	-0.651471	-0.651471	-0.582996	-0.295264	0.720707	0.231292	0.789207	-0.199662	-0.582996	-0.582996
ppa_stranded_DN20803_c0_g1_i1	0.541951	1.36882	-0.546008	0.371771	-0.410325	-0.202531	0.105816	0.114766	-0.423474	-0.246048	-0.40473
ppa_stranded_DN20804_c0_g1_i1	-0.326379	1.42594	1.98013	-0.326379	-0.303515	-0.304069	-0.304069	-0.304069	-0.326379	-0.304069	-0.304069
ppa_stranded_DN20804_c0_g2_i1	-0.610027	-0.664923	-0.664923	-0.719818	0.613296	0.727797	0.930783	0.707191	0.0387003	-0.610027	-0.719818
ppa_stranded_DN20805_c0_g1_i1	-0.325884	-0.276343	-0.276343	-0.325884	-0.196773	-0.196773	-0.196773	-0.226802	0.0903311	-0.226802	-0.276343
ppa_stranded_DN20809_c0_g1_i1	-0.169031	-0.158888	-0.167154	-0.165277	-0.169031	-0.169031	-0.167154	-0.169031	-0.167154	-0.165277	-0.152499
ppa_stranded_DN20812_c0_g1_i2	-0.152499	-0.156174	-0.162602	-0.156174	-0.169031	-0.169031	-0.162602	-0.169031	-0.162602	-0.156174	-0.156174
ppa_stranded_DN20813_c0_g1_i1	-0.533046	-0.401055	-0.343592	-0.441946	-0.10343	-0.0606036	-0.0209103	0.139809	-0.121832	-0.441946	-0.487496
ppa_stranded_DN20817_c0_g1_i2	-0.720662	-0.63226	-0.719522	-0.718382	0.708144	0.655105	0.383215	0.67816	0.0116047	-0.718382	-0.718382
ppa_stranded_DN20818_c0_g1_i1	-0.244037	-0.244037	-0.293929	-0.34382	0.102762	-0.34382	-0.293929	-0.34382	0.461448	-0.244037	-0.244037
ppa_stranded_DN20822_c0_g1_i1	-0.684636	-0.684636	-0.700627	-0.684636	-0.522174	0.870806	0.656461	0.447276	-0.399902	-0.684636	-0.684636
ppa_stranded_DN20830_c0_g1_i1	-0.263821	-0.409718	-0.414142	-0.409718	-0.336769	-0.231902	-0.188825	-0.263821	-0.409718	-0.409718	-0.418565
ppa_stranded_DN20832_c0_g1_i1	-0.497283	0.323927	-0.458897	-0.251843	0.206315	-0.251843	-0.28308	-0.420511	-0.144312	-0.420511	-0.458897
ppa_stranded_DN20833_c0_g1_i1	-0.749495	-0.966525	-0.81804	-0.656062	0.291867	0.899301	0.456426	0.720812	-0.103935	-0.749495	-0.85801
ppa_stranded_DN20833_c0_g2_i1	-0.337154	-0.337154	-0.339559	-0.337154	-0.303773	-0.303773	-0.339559	-0.337154	-0.303773	-0.337154	-0.341965
ppa_stranded_DN20834_c0_g1_i2	-1.12256	-0.260988	0.54075	-0.224554	-0.285658	0.396798	0.341289	0.471388	0.250208	0.632917	-1.12256
ppa_stranded_DN20835_c0_g1_i1	-1.00346	-0.504715	-0.753499	-0.167762	0.115516	0.781396	0.56631	0.629928	0.460486	-0.782811	-1.00346
ppa_stranded_DN20840_c0_g1_i1	-0.326009	-0.459829	-0.345662	-0.459829	-0.278751	-0.231494	-0.0491528	-0.231494	-0.326009	-0.326009	-0.459829
ppa_stranded_DN20841_c0_g1_i1	-0.299695	0.960623	0.0175434	-0.299695	-0.349988	-0.299695	-0.324841	-0.299695	-0.324841	-0.299695	-0.299695
ppa_stranded_DN20842_c0_g1_i3	-0.364706	-0.208248	1.33131	-0.208248	-0.364706	-0.208248	-0.200761	-0.208248	-0.0478164	-0.208248	-0.193274
ppa_stranded_DN20843_c0_g1_i1	-0.283248	-0.225052	-0.247288	-0.269523	-0.276386	-0.269523	-0.269523	-0.283248	-0.269523	-0.269523	-0.269523
ppa_stranded_DN20845_c0_g1_i2	-0.498272	0.407824	2.15776	-0.486704	-0.227803	-0.227803	-0.227803	-0.486704	-0.313517	-0.486704	-0.486704
ppa_stranded_DN20846_c0_g1_i1	-0.856694	-0.121438	0.162512	-0.187291	-0.00808149	-0.477212	-0.472644	-0.507679	0.159331	0.294563	1.19863
ppa_stranded_DN2084_c0_g1_i1	-0.409363	-0.29335	-0.399645	-0.389927	-0.196773	-0.196773	-0.10048	-0.306939	-0.154616	-0.389927	-0.196773
ppa_stranded_DN20850_c0_g1_i1	-1.20712	-0.62696	-0.34294	0.148339	-0.176239	0.266743	0.71787	0.52578	0.0624317	-0.390961	-0.920908
ppa_stranded_DN20852_c0_g1_i1	-0.776923	-0.821075	-0.798999	-0.320525	0.0428015	0.715139	0.19492	1.1463	0.300908	-0.776923	-0.821075
ppa_stranded_DN20862_c0_g1_i1	-0.209792	-0.188696	-0.199244	-0.188696	-0.199244	-0.188696	-0.172435	-0.209792	-0.199244	-0.188696	-0.188696
ppa_stranded_DN20863_c0_g1_i1	-0.766988	-0.351531	-0.252734	-0.973365	-0.417882	0.815794	0.789366	0.758152	-0.0758133	-0.766988	-0.973365
ppa_stranded_DN20865_c0_g1_i1	-0.216466	-0.18632	-0.208939	-0.216466	-0.216466	-0.201413	-0.208939	-0.216466	-0.201413	-0.201413	-0.208939
ppa_stranded_DN20866_c0_g1_i1	-0.722309	-0.680036	-0.680036	-0.637764	-0.00232092	0.664771	0.319827	0.636371	0.032654	-0.637764	-0.637764
ppa_stranded_DN20872_c0_g1_i1	-0.309707	1.36877	3.00587	-0.314165	-0.309707	-0.309707	-0.264758	-0.314165	-0.30226	-0.309707	-0.311936
ppa_stranded_DN20873_c0_g1_i1	-0.335474	-0.270374	-0.270374	-0.335474	0.880827	-0.335474	-0.270374	-0.205273	0.81782	-0.205273	-0.270374
ppa_stranded_DN20874_c0_g1_i2	-0.700244	-0.297258	-0.806939	-0.818792	-0.453656	0.719962	0.924203	0.557671	-0.184445	-0.725323	-0.725323
ppa_stranded_DN20875_c0_g1_i1	-0.418674	-0.377299	-0.377299	-0.335924	0.521246	-0.261967	-0.213477	-0.418674	0.691893	-0.335924	-0.377299
ppa_stranded_DN20876_c0_g2_i1	-0.272626	-0.2592	0.698059	-0.245774	-0.230443	-0.245774	-0.113122	-0.245774	-0.230443	-0.272626	-0.245774
ppa_stranded_DN20879_c0_g1_i1	-0.164399	-0.183226	-0.183226	-0.164399	-0.164399	-0.164399	-0.164399	-0.164399	-0.164399	-0.164399	-0.183226
ppa_stranded_DN20880_c0_g1_i2	-0.23145	-0.214111	-0.214111	-0.23145	-0.23145	-0.196773	-0.176473	-0.196773	-0.23145	-0.23145	-0.214111
ppa_stranded_DN20882_c0_g1_i1	-0.169031	4.04399	-0.162602	-0.156174	-0.169031	-0.169031	-0.162602	-0.169031	-0.162602	-0.156174	-0.156174
ppa_stranded_DN20883_c0_g1_i1	-0.241779	1.12445	3.46598	-0.215042	-0.241779	-0.215042	-0.228411	-0.241779	-0.228411	-0.215042	-0.215042
ppa_stranded_DN20884_c0_g2_i2	-0.550368	-0.513082	-0.513082	-0.475796	-0.0807207	0.353297	0.176525	0.645572	-0.467941	-0.475796	-0.513082
ppa_stranded_DN20886_c0_g1_i1	-0.433442	-0.422494	-0.240593	-0.433442	-0.31921	-0.40884	0.0569169	-0.261746	-0.108554	-0.40884	-0.40884
ppa_stranded_DN20888_c0_g1_i2	-0.740666	-0.881567	-0.338049	-0.740666	-0.2655	0.910429	0.874484	0.748661	-0.2723	-0.881567	-0.740666
ppa_stranded_DN20891_c0_g1_i1	-0.705959	-0.755866	-0.225909	-0.705959	-0.109485	0.662291	0.383963	0.838621	-0.135368	-0.705959	-0.705959
ppa_stranded_DN20893_c0_g1_i2	-0.516098	-0.345274	-0.365895	-0.345274	-0.215693	-0.0233418	-0.105523	-0.0248876	-0.0784698	-0.345274	-0.215693
ppa_stranded_DN20894_c0_g1_i3	-0.303523	-0.303523	-0.330582	-0.357641	-0.303523	0.438811	0.187556	-0.290293	-0.303523	-0.303523	-0.357641
ppa_stranded_DN20895_c0_g3_i1	-0.196773	-0.220936	-0.208855	-0.220936	-0.196773	-0.196773	-0.180586	-0.196773	-0.208855	-0.196773	-0.220936
ppa_stranded_DN20898_c0_g1_i1	-0.260407	0.280476	-0.222199	-0.260407	-0.260407	-0.260407	-0.267887	-0.260407	-0.260407	-0.260407	-0.260407
ppa_stranded_DN20900_c0_g1_i1	-0.282311	-0.317568	-0.317568	-0.282311	0.460491	-0.261641	-0.317568	-0.261641	0.91244	-0.282311	-0.317568
ppa_stranded_DN20902_c0_g1_i1	-0.504015	-0.553539	-0.497202	-0.504015	-0.388179	0.444858	0.346578	0.396341	-0.295768	-0.504015	-0.504015
ppa_stranded_DN20903_c0_g2_i1	-0.227371	-0.32572	-0.214665	-0.424069	-0.201959	-0.116092	-0.227371	-0.201959	-0.32572	-0.424069	-0.424069
ppa_stranded_DN20909_c0_g1_i1	-1.32115	-0.365304	-0.189427	0.24716	-0.169527	0.345747	0.0081958	0.0463485	-0.169738	0.0639956	-0.616697
ppa_stranded_DN20912_c0_g1_i1	-0.164399	-0.156174	-0.183039	-0.164399	-0.183039	-0.201679	-0.183039	-0.201679	-0.183039	-0.164399	-0.201679
ppa_stranded_DN20914_c0_g1_i1	-0.304968	1.30125	-0.286891	-0.268814	-0.222723	-0.196331	-0.268814	-0.268814	-0.286891	-0.304968	-0.268814
ppa_stranded_DN20915_c1_g1_i2	-0.391395	-0.293578	1.29131	-0.391395	-0.391395	-0.141338	-0.293578	-0.329124	-0.293578	-0.329124	-0.329124
ppa_stranded_DN20916_c0_g1_i1	-0.283883	-0.283883	-0.243395	-0.202908	0.198659	-0.202908	-0.243395	-0.202908	0.207614	-0.283883	-0.202908
ppa_stranded_DN20917_c0_g1_i1	-0.564191	-0.600106	-0.600106	-0.564191	-0.291031	0.734586	0.368542	0.409702	-0.0779902	-0.564191	-0.600106
ppa_stranded_DN20925_c0_g1_i1	-0.682505	0.214759	-0.342894	-0.197386	-0.0800035	-0.0044543	0.086832	-0.013266	0.0322191	-0.0727445	-0.772423
ppa_stranded_DN20927_c0_g1_i1	-0.403453	-0.403453	-0.372371	-0.341289	-0.341289	-0.312057	0.863551	-0.312057	-0.341289	-0.403453	-0.341289
ppa_stranded_DN20929_c0_g1_i2	-0.706653	-0.335651	-0.492366	-0.749816	-0.183519	0.815769	0.417545	0.396715	0.212795	-0.749816	-0.779073
ppa_stranded_DN20932_c0_g1_i1	-0.216187	-0.192609	-0.192609	-0.216187	-0.162602	-0.216187	-0.192609	-0.216187	0.279833	-0.216187	-0.192609
ppa_stranded_DN20934_c0_g1_i2	-0.666512	-0.735449	-0.700981	-0.735449	-0.459865	0.697988	0.860974	1.29888	-0.063993	-0.666512	-0.735449
ppa_stranded_DN20935_c0_g1_i2	-0.231364	-0.180279	0.693939	-0.180279	-0.205822	-0.180279	-0.174655	-0.180279	-0.205822	-0.231364	-0.180279
ppa_stranded_DN20937_c0_g1_i2	-0.740094	-0.635787	0.156283	-0.542056	0.151627	0.0517897	-0.17078	0.0822953	-0.0267063	-0.542056	-0.564829
ppa_stranded_DN20942_c0_g1_i1	-0.394402	-0.555391	-0.474896	-0.555391	-0.394402	1.3827	0.367197	-0.383483	-0.394402	-0.394402	-0.555391
ppa_stranded_DN20949_c0_g1_i1	-0.318888	-0.301928	-0.264132	-0.318888	2.08373	-0.284968	-0.284968	-0.318888	1.16352	-0.318888	-0.284968
ppa_stranded_DN20950_c0_g1_i1	-0.290392	0.572192	-0.0372963	-0.290392	-0.290392	-0.290392	-0.27494	-0.290392	-0.290392	-0.259488	-0.259488
ppa_stranded_DN20951_c0_g1_i2	-0.223942	-0.310167	-0.267055	-0.310167	-0.194171	-0.164399	-0.267055	-0.223942	-0.267055	-0.223942	-0.310167
ppa_stranded_DN20959_c0_g1_i1	-0.707571	-0.674165	-0.674165	-0.194737	-0.0262597	-0.190582	-0.181301	-0.212743	-0.212653	0.614778	0.246138
ppa_stranded_DN20961_c1_g1_i1	-0.235783	-0.301418	-0.268601	-0.301418	-0.235783	-0.169031	-0.235783	-0.235783	-0.268601	-0.235783	-0.301418
ppa_stranded_DN20963_c1_g1_i1	-0.328358	-0.247146	-0.288968	-0.249578	-0.288968	-0.244715	-0.244715	-0.328358	-0.288968	-0.249578	-0.288968
ppa_stranded_DN20964_c0_g2_i1	-0.509819	-0.596259	-0.553039	-0.596259	-0.272816	-0.266344	-0.232557	0.220707	1.07118	0.434548	-0.596259
ppa_stranded_DN20968_c0_g1_i1	-0.23166	-0.222099	-0.222099	-0.23166	0.106025	-0.23166	-0.222099	-0.23166	0.974965	-0.23166	-0.212537
ppa_stranded_DN20971_c0_g1_i1	-0.495747	-0.306966	1.20911	-0.334099	-0.273324	-0.279833	-0.306966	-0.279833	0.00236068	-0.334099	-0.334099
ppa_stranded_DN20972_c0_g1_i2	-0.364709	-0.253126	-0.231304	-0.253126	-0.209483	-0.209483	-0.253126	-0.364709	-0.231304	-0.253126	-0.253126
ppa_stranded_DN20975_c0_g1_i2	-0.164399	-0.156174	-0.160286	-0.156174	-0.164399	-0.164399	-0.160286	-0.164399	-0.160286	-0.156174	-0.154336
ppa_stranded_DN20977_c0_g1_i1	-0.797454	-0.277641	-0.868553	-0.797454	-0.0904987	1.11919	0.619979	1.31444	-0.0966025	-0.72711	-0.868553
ppa_stranded_DN20978_c0_g1_i1	-0.269969	-0.231071	-0.26373	-0.257491	-0.269969	-0.257491	-0.257491	-0.257491	-0.224832	-0.269969	-0.26373
ppa_stranded_DN20979_c0_g1_i1	-0.697376	0.0907365	-0.49363	-0.534653	0.0855569	0.478106	0.00442217	0.178959	0.290643	-0.697376	-0.697376
ppa_stranded_DN20980_c0_g1_i3	-0.296236	-0.268147	-0.268147	-0.240057	-0.240057	-0.240057	-0.268147	-0.213642	-0.240057	-0.240057	-0.240057
ppa_stranded_DN20981_c2_g1_i1	-0.164399	-0.164399	-0.189662	-0.214925	-0.189662	-0.214925	-0.160286	-0.164399	-0.189662	-0.164399	-0.214925
ppa_stranded_DN20984_c0_g1_i1	-0.722636	0.471017	-0.134932	-0.175979	-0.398942	0.549411	1.54351	0.755907	-0.573872	-0.722636	-0.722636
ppa_stranded_DN20987_c0_g1_i1	-0.535758	-0.567405	-0.551582	-0.567405	-0.533992	1.01811	0.871224	1.42847	-0.534875	-0.567405	-0.567405
ppa_stranded_DN20992_c0_g1_i2	-0.474129	-0.462784	-0.377975	-0.451439	-0.377975	-0.102059	-0.185647	0.185678	-0.304511	-0.474129	-0.451439
ppa_stranded_DN20998_c0_g1_i2	-0.436982	-0.156174	-0.247354	-0.338534	-0.436982	-0.338534	-0.338534	-0.338534	0.387532	-0.338534	-0.338534
ppa_stranded_DN209_c0_g1_i1	-0.504199	-0.0997452	-0.280678	-0.423769	-0.146456	0.309667	-0.0760457	-0.0385959	0.0194934	-0.407956	0.0407272
ppa_stranded_DN21003_c0_g1_i1	-0.412144	-0.761425	-0.566315	-0.802365	-0.179255	0.732895	0.266785	1.27921	-0.304257	-0.720485	-0.802365
ppa_stranded_DN21004_c0_g1_i4	-0.222461	3.08048	-0.195746	-0.222461	-0.222461	-0.169031	-0.169031	-0.222461	-0.222461	-0.169031	-0.195746
ppa_stranded_DN21006_c0_g1_i1	-0.354573	0.0134609	-0.262725	-0.354573	-0.205919	-0.214967	-0.178318	-0.288169	-0.284671	-0.0376175	-0.354573
ppa_stranded_DN21006_c0_g2_i1	-0.283721	-0.298301	-0.260755	-0.237789	-0.283721	-0.283721	-0.283721	-0.237789	-0.260755	-0.283721	-0.298301
ppa_stranded_DN21008_c0_g1_i1	-0.470693	-0.470693	-0.40221	1.04519	-0.383442	-0.383442	-0.445836	-0.383442	0.164588	-0.420979	-0.420979
ppa_stranded_DN21009_c0_g1_i2	-0.285746	-0.296313	-0.296313	-0.30688	-0.280702	-0.285746	3.12424	-0.285746	-0.285746	-0.285746	-0.285746
ppa_stranded_DN21010_c0_g1_i3	-0.500867	-0.500867	-0.501884	-0.5029	-0.264628	0.156998	0.166843	0.0476394	-0.363319	-0.500867	-0.5029
ppa_stranded_DN21016_c0_g2_i2	-0.331488	-0.331488	-0.304102	0.818354	-0.336299	-0.267093	-0.331488	-0.331488	-0.146616	-0.331488	-0.331488
ppa_stranded_DN21020_c0_g1_i1	0.18238	-0.054503	-0.542827	-0.90487	-0.474495	0.42752	-0.583238	0.521311	0.024697	-0.775764	0.561055
ppa_stranded_DN21021_c0_g1_i2	-0.230904	-0.162602	-0.199968	-0.230904	-0.169031	-0.230904	-0.169031	-0.230904	0.510933	-0.230904	-0.199968
ppa_stranded_DN21022_c0_g1_i2	-0.381646	-0.240084	0.518865	-0.240084	-0.310865	-0.381646	-0.238745	-0.237407	-0.19006	-0.381646	-0.310865
ppa_stranded_DN21024_c0_g1_i1	-0.428473	-0.369213	-0.398843	-0.293149	-0.360811	-0.200834	-0.263263	-0.293149	0.0835842	-0.369213	-0.331181
ppa_stranded_DN21025_c0_g1_i1	-0.297855	-0.233645	-0.276653	-0.297855	0.982947	-0.297855	-0.276653	-0.297855	0.943515	-0.255451	-0.276653
ppa_stranded_DN21031_c0_g1_i1	-0.392152	-0.350702	-0.347761	-0.303371	-0.347761	-0.392152	-0.395092	-0.392152	-0.347761	-0.392152	-0.347761
ppa_stranded_DN21034_c0_g1_i1	-0.449189	-0.369385	-0.385966	-0.369385	0.176279	-0.322743	-0.198489	-0.322743	-0.17214	-0.369385	-0.369385
ppa_stranded_DN21038_c0_g1_i1	-0.397786	-0.368564	-0.368564	-0.397786	1.73571	-0.344799	-0.339341	-0.339341	0.878023	-0.339341	-0.339341
ppa_stranded_DN21041_c0_g1_i1	-0.217348	-0.162602	-0.193189	-0.217348	-0.217348	-0.169031	-0.169031	-0.169031	-0.169031	-0.169031	-0.193189
ppa_stranded_DN21044_c0_g1_i1	-1.17232	-0.282937	-0.08473	0.227789	-0.297725	0.803866	0.536713	0.580813	-0.146524	-0.169392	-0.589641
ppa_stranded_DN21046_c0_g1_i1	-0.763439	-0.41774	-0.727903	-0.716105	-0.523205	0.894078	0.339145	0.90757	0.163507	-0.763439	-0.781852
ppa_stranded_DN21055_c0_g1_i2	-0.524966	-0.524966	-0.521297	2.97489	0.0968378	-0.201183	-0.473556	-0.429484	0.458582	-0.517627	-0.517627
ppa_stranded_DN21058_c0_g1_i2	-0.483455	-0.367434	-0.29138	-0.251412	1.24523	-0.313928	-0.329234	-0.416485	1.17675	-0.251412	-0.251412
ppa_stranded_DN21059_c1_g1_i2	-0.375497	0.146762	-0.0902078	-0.833688	-0.209911	0.471102	0.727703	0.353347	-0.0838865	-0.375497	-0.833688
ppa_stranded_DN21060_c0_g1_i1	-0.87326	-0.25498	-0.19121	-0.47807	-0.0171725	-0.325842	-0.360864	-0.442273	0.0379049	0.2569	1.25437
ppa_stranded_DN21063_c1_g1_i1	-0.164399	-0.190792	-0.190792	-0.164399	-0.164399	-0.164399	-0.190792	-0.164399	-0.164399	-0.164399	-0.164399
ppa_stranded_DN21065_c0_g1_i1	-0.512307	1.39272	1.6074	-0.512307	-0.501325	0.0656209	-0.441226	0.344281	-0.501325	-0.512307	-0.490342
ppa_stranded_DN21066_c0_g1_i1	-0.408038	-0.408038	-0.42074	-0.433442	-0.276698	0.298983	-0.342368	0.672338	-0.35814	-0.408038	-0.433442
ppa_stranded_DN21067_c0_g1_i2	-0.411774	-0.48424	-0.864922	-0.401839	-0.0760348	0.377875	0.468251	0.399308	-0.0995932	-0.411774	-0.863492
ppa_stranded_DN21069_c0_g1_i1	-0.23221	-0.224847	-0.228528	-0.224847	-0.228528	-0.224847	-0.224847	-0.224847	-0.224847	-0.224847	-0.224847
ppa_stranded_DN21073_c0_g2_i1	-0.169031	-0.170616	-0.169824	-0.170616	-0.169031	-0.169031	-0.169031	-0.169031	-0.164399	-0.170616	-0.170616
ppa_stranded_DN21074_c0_g1_i3	-0.218957	2.31028	0.619245	-0.218957	-0.22602	-0.22602	-0.222489	-0.22602	-0.222489	-0.218957	-0.218957
ppa_stranded_DN21077_c0_g2_i3	-0.298234	-0.309321	-0.325468	-0.320407	-0.298234	-0.320407	-0.325468	-0.320407	-0.309321	-0.320407	-0.330528
ppa_stranded_DN21079_c0_g1_i2	-0.361888	-0.31917	-0.358603	-0.276452	-0.315885	-0.355319	-0.355319	-0.355319	-0.276452	-0.355319	-0.315885
ppa_stranded_DN2107_c0_g1_i1	-0.164399	-0.156174	-0.160286	-0.152499	-0.164399	-0.164399	-0.160286	-0.164399	-0.160286	-0.156174	-0.156174
ppa_stranded_DN21081_c0_g1_i1	-0.374102	-0.311586	-0.311586	-0.328936	0.746081	-0.374102	-0.278255	-0.326805	1.26582	-0.249071	-0.311586
ppa_stranded_DN21082_c0_g1_i1	-0.638036	-0.708322	-0.708322	-0.638036	-0.350236	1.13828	0.597552	1.35647	0.169612	-0.638036	-0.778608
ppa_stranded_DN21085_c0_g1_i1	-0.372188	-0.292648	-0.345691	-0.319195	1.36173	-0.319195	-0.29282	-0.319195	1.45385	-0.319195	-0.345691
ppa_stranded_DN21089_c0_g1_i1	-0.720251	0.536047	-0.708979	-0.602766	-0.263002	0.951515	0.773132	0.639097	-0.196687	-0.720251	-0.767722
ppa_stranded_DN21090_c0_g1_i1	-0.302402	-0.234227	-0.255447	-0.302402	-0.302402	-0.234227	-0.255447	-0.276667	-0.302402	-0.276667	-0.289535
ppa_stranded_DN21094_c0_g1_i1	-0.35974	-0.289902	-0.289902	-0.35974	2.26003	-0.220063	-0.289902	-0.220063	1.31962	-0.35974	-0.289902
ppa_stranded_DN21095_c0_g1_i3	-0.530598	-0.515668	0.428404	-0.500737	0.0329213	0.441403	-0.195282	0.0105002	-0.189319	-0.530598	-0.500737
ppa_stranded_DN21097_c0_g1_i1	-0.417401	0.181652	-0.414804	-0.483672	-0.345936	-0.345936	-0.0715527	-0.196817	-0.417401	-0.417401	-0.381668
ppa_stranded_DN21099_c0_g1_i2	-0.340324	-0.34176	-0.381051	-0.34176	1.11707	-0.326828	-0.35933	-0.284207	0.943232	-0.34176	-0.381051
ppa_stranded_DN2109_c0_g1_i1	-0.739552	-0.739552	-0.423206	-0.49858	0.166798	-0.13442	-0.053302	-0.303538	0.191722	0.251524	-0.608974
ppa_stranded_DN21100_c1_g1_i1	-0.169031	-0.197336	-0.183183	-0.197336	-0.164399	-0.164399	-0.183183	-0.169031	-0.164399	-0.169031	-0.197336
ppa_stranded_DN21100_c1_g3_i1	-0.535573	-0.474365	-0.504969	-0.474365	-0.175431	0.282138	0.743878	0.161689	-0.430435	-0.474365	-0.4524
ppa_stranded_DN21102_c0_g1_i1	-0.340183	-0.353347	-0.353347	-0.340183	-0.340183	-0.288939	0.578237	-0.288939	-0.314561	-0.340183	-0.353347
ppa_stranded_DN21103_c0_g1_i1	-0.41201	1.9425	-0.359076	-0.0093518	-0.315074	-0.315074	-0.359076	-0.315074	-0.407544	-0.403079	-0.403079
ppa_stranded_DN21104_c0_g1_i1	-0.726497	-0.0546893	0.62292	-0.425446	-0.386152	0.568799	0.468743	0.397549	-0.217453	-0.622517	-0.674507
ppa_stranded_DN21105_c0_g1_i1	-0.532787	-0.533547	-0.533547	-0.403858	-0.289827	0.50608	0.510096	0.476348	-0.449705	-0.532787	-0.533547
ppa_stranded_DN21109_c0_g1_i1	-0.236653	-0.335933	-0.286293	-0.335933	-0.236653	-0.169031	-0.202842	-0.169031	-0.286293	-0.335933	-0.335933
ppa_stranded_DN21110_c0_g1_i1	-0.70782	-0.613523	-0.684942	-0.662065	0.198908	0.501919	0.517561	0.157257	0.0285774	-0.662065	-0.662065
ppa_stranded_DN21111_c0_g2_i1	-0.292523	-0.292523	-0.290692	-0.288861	-0.288861	-0.288861	-0.228946	-0.169031	0.125472	-0.292523	-0.288861
ppa_stranded_DN21112_c0_g1_i1	-0.257852	-0.348892	-0.303372	-0.348892	-0.169031	-0.198098	-0.213441	-0.257852	0.546668	-0.257852	-0.348892
ppa_stranded_DN21113_c0_g1_i1	-0.269371	-0.240954	-0.240954	-0.269371	0.480249	-0.269371	-0.240954	-0.269371	0.47155	-0.269371	-0.240954
ppa_stranded_DN21114_c0_g1_i2	-0.216693	-0.216672	-0.216672	-0.216651	-0.216672	-0.194354	-0.216672	-0.216651	-0.216651	-0.216651	-0.216651
ppa_stranded_DN21115_c0_g2_i2	-0.389073	-0.375919	-0.382496	-0.375919	-0.389073	0.85626	0.0123866	-0.318905	-0.347412	-0.375919	-0.375919
ppa_stranded_DN21125_c0_g2_i1	-0.305562	-0.25546	-0.25546	-0.205358	-0.0749677	-0.186228	-0.0551962	-0.186228	-0.25546	-0.305562	-0.205358
ppa_stranded_DN21128_c0_g1_i1	-0.526625	-0.644844	-0.43689	-0.763064	-0.43689	0.257516	1.26621	0.482806	-0.217048	-0.526625	-0.763064
ppa_stranded_DN21129_c0_g1_i1	-0.392322	-0.500772	-0.446547	-0.500772	-0.284223	0.520112	-0.284223	-0.284223	-0.284223	-0.500772	-0.500772
ppa_stranded_DN21129_c1_g1_i1	-0.485637	-0.49566	-0.49566	-0.485637	-0.249603	0.265272	0.121285	0.150769	-0.384656	-0.485637	-0.485637
[truncated: 10,268 more rows]

## Sheet: Tab. S2
C. elegans median z-scores per region
C. elegans gene ID	Head	Head	Head	Intestine	Germline	Germline	Germline	Germline	Germline	Germline	Germline	Tail/intestine	Gene symbol
Wormbase Seq ID	C1	C2	C3	C4	C5	C6	C7	C8	C9	C10	C11	C12
AC3.2	-0.61391	2.53469	0.539936	0.0315435	-0.456598	-0.409838	-0.246024	0.819032	-0.453034	-0.466446	-0.343531	-0.61391	ugt-49
AC3.5	0.952068	1.70025	1.20466	-0.00929517	-0.60745	-0.571393	-0.54487	-0.486354	-0.463758	-0.630466	-0.59137	0.054241	NA
AC7.2	-0.347408	1.29773	-0.886614	0.358389	-0.290746	-0.429419	-0.22004	0.100249	-0.167419	-0.625405	-0.255477	0.180186	soc-2
AH10.1	-0.331608	-0.380208	-0.380208	-0.380208	-0.313282	1.10032	-0.313282	-0.380208	-0.302357	1.64427	-0.322445	-0.380208	acs-10
AH6.3	-0.317074	-0.357182	-0.357182	-0.357182	-0.454799	1.38811	-0.449775	-0.357182	0.085194	1.29586	-0.317074	-0.357182	NA
AH6.5	-0.880146	-0.802043	-0.696266	-0.798795	1.07241	0.0577186	-0.496369	-0.597925	-0.278056	0.517216	1.56797	-0.664026	mex-6
AH9.2	-0.690932	-0.604861	-0.604861	-0.604861	0.741679	-0.474683	-0.520397	-0.474683	-0.559338	0.144711	1.25683	-0.474683	crn-4
B0001.1	-0.485237	-0.921803	-0.71814	-0.822347	0.576379	0.475049	-0.12969	0.0233418	0.290894	0.858512	0.913936	-0.771845	lin-24
B0001.2	-0.905498	-0.956121	-0.905498	-0.905498	0.548004	0.643399	0.255368	0.126411	0.473871	0.768497	0.842598	-0.956121	NA
B0001.3	-1.08255	-1.0384	-0.609997	-0.611408	0.277409	0.847309	0.224725	0.567963	0.783839	0.706133	0.667001	-0.978561	NA
B0001.4	-0.776495	-0.121863	-0.776495	-0.718257	0.268955	0.548028	0.303279	0.150209	0.13452	0.709402	0.112676	-0.776495	NA
B0001.5	-1.00272	-1.00272	-0.251431	-0.651212	0.130736	0.800043	0.711798	0.478708	0.738582	0.646894	0.339631	-1.00272	NA
B0001.6	2.42086	1.48256	0.99723	-0.139504	-0.385579	-0.49585	-0.0297834	-0.278619	-0.335611	-0.440725	-0.393529	-0.281046	NA
B0001.7	-0.907713	-0.931956	-0.931956	-0.907713	0.642893	0.424227	0.406133	0.134331	0.253032	0.773108	0.992707	-0.931956	NA
B0001.8	-0.964829	-0.582796	-0.898666	-0.843616	0.241111	0.531414	0.207056	0.26229	0.537788	0.737686	0.504133	-0.898666	NA
B0019.2	-0.6539	-0.874502	-0.944127	-0.658957	0.468798	0.283286	0.00391645	0.285972	-0.0580508	0.42073	0.369037	-0.874502	NA
B0024.1	-0.638838	-0.247131	-0.638838	0.652868	-0.404696	-0.350903	0.242085	-0.0429789	-0.269626	-0.494915	-0.539948	0.0945532	col-149
B0024.10	-0.87136	-0.87136	-0.958155	-0.87136	0.804322	0.210409	-0.103428	-0.0428421	0.204733	0.511079	0.784018	-0.831437	NA
B0024.11	-1.07386	-1.03926	-1.03926	-0.971281	0.515115	0.770887	0.177465	0.638939	1.32125	0.429109	0.376705	-1.03926	NA
B0024.13	-0.276211	-0.873531	-0.855874	-0.968547	0.66998	0.526377	0.0679911	0.049097	0.220977	1.2916	1.10492	-0.795648	NA
B0024.2	2.27369	0.807652	-0.297661	-0.327343	-0.369178	-0.327343	-0.340188	-0.297661	-0.353044	-0.359027	-0.327343	-0.297661	col-150
B0024.9	-0.838284	-0.697048	-0.539632	0.339185	0.0802136	0.116924	0.0755868	0.919261	0.175791	0.0678891	-0.0531284	-0.373111	trx-2
B0025.1	-0.763156	-0.39578	-0.763156	-0.252406	-0.0599891	-0.211056	-0.439672	-0.000935028	-0.0177836	-0.105128	-0.0563913	-0.228749	vps-34
B0025.2	-0.815465	-1.10686	-1.12382	-0.678233	0.679677	0.762527	0.297669	0.372351	0.596626	0.697664	0.775846	-0.565058	csn-2
B0025.4	-1.10158	-1.10158	-1.10158	-0.676463	0.706925	0.608709	0.152164	-0.128418	0.555579	0.766594	0.61708	-0.922592	NA
B0034.3	-0.272593	1.61359	0.61024	-0.299068	-0.294795	-0.267083	-0.371337	-0.306465	-0.306239	-0.299386	-0.357062	-0.381156	casy-1
B0035.1	-1.17484	-0.77746	-1.40372	-0.902787	0.542374	0.280429	-0.150141	-0.184592	0.549249	1.08312	0.775692	-0.68011	NA
B0035.10	-0.618697	-0.618697	-0.618697	-0.618697	-0.126173	0.0939261	-0.422347	-0.207096	-0.0388576	0.55206	1.15687	-0.618697	his-45
B0035.11	-0.91279	-0.548782	-0.91279	-0.700241	0.529987	0.527915	0.248104	0.12358	0.546227	1.1228	0.565533	-1.18943	NA
B0035.12	-0.854787	-0.97701	-0.842562	-0.933543	0.505433	1.15865	0.377838	0.317266	0.836465	0.665863	0.284117	-0.989107	NA
B0035.13	-0.370177	-0.364897	-0.364897	-0.364897	-0.370177	-0.364897	-0.364897	-0.32591	-0.203356	-0.166402	-0.0594159	3.23043	NA
B0035.14	-0.109661	-0.980349	0.68516	-0.188481	0.224651	0.51194	0.260485	-0.270329	0.434746	0.712452	0.127466	-0.442094	dnj-1
B0035.15	-1.33362	-0.658907	-0.0271253	0.172035	0.062898	0.267955	-0.0428197	-0.15644	-0.146285	0.129741	0.0540443	-0.19296	NA
B0035.16	-0.741523	-0.741771	-0.741523	-0.463801	-0.0121395	0.606335	0.328456	0.0827302	-0.229901	0.0415708	-0.0454424	-0.382599	NA
B0035.18	-0.83866	-0.83866	-0.83866	-0.83866	0.616696	0.492267	0.119235	0.187998	0.643534	0.9948	0.862476	-0.79513	NA
B0035.2	-1.34277	-0.803552	-1.17318	-0.220739	0.74559	0.66702	0.147721	0.229547	0.337535	1.07035	0.838562	-0.0449142	dnj-2
B0035.3	-0.556982	-1.03232	-1.07534	-1.02255	0.729248	0.928764	0.618366	0.215325	0.392481	0.838057	0.684432	-1.07534	NA
B0035.4	-0.721711	-0.136648	-0.635452	-0.662445	0.477531	0.285302	0.214489	-0.0894096	0.457594	0.444026	0.202069	-0.640555	pfd-4
B0035.5	1.6387	0.501734	-0.420606	0.110756	-0.16888	-0.374025	-0.0272014	-0.0292455	-0.0335243	-0.363456	-0.0907981	-0.0668051	gspd-1
B0035.6	-0.982828	-1.02354	-0.982828	-0.982828	0.715741	0.590955	0.112936	0.0981149	0.321051	0.95084	0.942952	-0.880332	NA
B0041.2	0.84907	-0.0840439	-0.472477	-0.470339	0.300345	0.352596	0.189811	-0.136279	0.299055	0.647839	0.552313	-0.794372	ain-2
B0041.4	-1.88109	-0.886066	-0.501376	0.49663	-0.317999	0.00311076	0.185981	0.432231	0.928611	-0.711314	-0.303635	0.780502	rpl-4
B0041.5	-1.13743	-1.13103	-0.199364	0.142918	0.460112	0.381306	-0.200304	-0.453625	0.168445	0.520994	0.00548022	-0.146808	NA
B0041.6	-0.632967	-0.39873	-0.179773	1.65663	-0.0427926	-0.320958	0.0147578	-0.131994	-0.264009	-0.469657	-0.487327	-0.469657	ptps-1
B0041.7	-0.82308	-0.217046	-0.742969	-0.711307	0.0464243	-0.0574378	0.038777	0.12951	0.424628	0.12799	0.0572287	-0.820015	xnp-1
B0041.8	-1.01513	-0.878491	-0.974194	-0.974194	0.669984	0.729073	0.0724412	-0.244628	0.209631	0.922028	1.01199	-0.974194	NA
B0205.1	-1.03137	-0.648633	-1.03137	-1.03137	1.11951	0.57965	0.214094	0.112629	0.500288	0.298481	0.797401	-1.03137	NA
B0205.10	-0.323864	-0.407233	-0.407233	-0.407233	-0.323765	1.76827	-0.323665	-0.407233	-0.22766	1.55869	-0.323864	-0.407233	NA
B0205.11	-1.35452	-1.01859	-0.941438	-0.338361	0.313489	0.817497	0.927496	0.333226	0.739143	0.659856	0.846509	-0.685336	mrpl-9
B0205.3	-1.35461	-0.778966	-0.91809	-0.620849	0.844591	0.648737	0.257464	0.0756049	0.291442	0.936779	0.896095	-0.86703	rpn-10
B0205.6	-0.969444	-0.969444	-0.509629	0.117026	-0.0625397	0.22619	0.70886	-0.0775991	0.40869	0.14745	0.12452	-0.969444	NA
B0205.7	-1.33009	-0.983302	-0.737395	-0.5398	0.0547789	0.684017	1.02068	0.882963	0.682806	0.538669	0.0736447	-0.869945	kin-3
B0205.8	-0.301038	-0.756201	-1.07084	-0.664343	0.453938	0.584702	0.287486	0.0422812	0.583259	0.862579	0.594233	-1.20487	NA
B0205.9	-1.15546	-1.06042	-1.06042	-0.89308	0.558452	0.719921	0.0267655	-0.0511063	0.287777	0.844195	0.840963	-0.480952	NA
B0207.4	-0.854935	-0.854935	-0.900261	-0.583058	0.524364	0.67281	-0.260413	-0.314525	0.0694591	1.0677	0.595857	-0.854935	air-2
B0207.6	-1.00288	-0.975963	-1.00288	-0.817965	0.495299	0.794077	0.532584	0.182452	0.286694	0.814573	1.65097	-0.975963	NA
B0212.3	-0.513942	-0.513942	0.595787	-0.509878	-0.0188724	-0.388596	-0.432674	-0.509878	-0.470783	-0.220355	0.831103	-0.509878	NA
B0213.14	0.18259	3.01794	0.896181	-0.230068	-0.553534	-0.502644	-0.211247	-0.472428	-0.324012	-0.560096	-0.521044	0.421864	cyp-34A8
B0213.2	0.434562	2.86261	1.0936	0.597043	-0.651541	-0.751876	-0.445835	-0.576802	-0.585782	-0.753612	-0.68045	0.952049	nlp-27
B0213.3	0.592773	2.52859	-0.366473	0.509807	-0.524704	-0.616023	-0.455147	-0.393907	-0.528572	-0.67162	-0.616671	0.635442	nlp-28
B0222.5	0.588718	3.87746	0.305961	0.122069	-0.58103	-0.531702	-0.339183	-0.162435	-0.521953	-0.640865	-0.611985	0.245524	NA
B0228.1	-0.209424	-0.209424	2.84634	-0.209424	-0.209424	-0.226618	-0.209424	-0.209424	-0.209424	-0.226618	-0.209424	-0.226618	NA
B0228.4	2.39777	0.486766	0.643756	-0.10938	-0.540566	-0.588873	-0.491931	-0.430934	-0.521959	-0.592142	-0.543018	-0.223824	cpna-2
B0228.7	-0.794057	-0.2704	-0.725499	-0.243722	-0.238648	-0.208439	-0.261121	-0.214782	-0.00588387	-0.220874	-0.216069	1.5934	NA
B0238.10	-0.943747	0.109491	-0.981855	-0.36977	0.381642	0.425843	0.910216	-0.574078	-0.0733667	0.983518	0.141082	-0.943747	NA
B0238.11	-1.18021	-1.0779	-1.18021	-1.05622	0.664947	0.86077	0.499035	0.605414	0.176676	0.611808	0.746988	-0.963673	NA
B0238.9	-1.09266	-1.09266	-0.855482	-0.937946	0.889218	0.914951	-0.133044	-0.404599	0.405474	1.19484	0.808872	-0.866994	NA
B0240.4	-1.20691	-1.1698	-0.946467	-0.996688	1.04568	0.435935	0.0190968	0.149216	0.0690193	0.702478	1.0246	-0.946467	npp-22
B0244.8	-0.719032	-0.739048	-0.739048	-0.719032	1.50179	0.254539	-0.518066	-0.684759	-0.409502	0.698321	1.552	-0.739048	egg-1
B0250.1	-1.73393	-1.08104	-0.636233	0.356076	-0.100502	0.331596	0.610961	1.01996	1.28893	0.000954118	-0.205526	-0.0557523	rpl-2
B0250.5	1.22454	0.87866	0.457449	0.6575	-0.208145	-0.456662	0.0139538	-0.518646	-0.136184	-0.205684	-0.36788	0.163851	NA
B0252.4	-0.906883	-0.906883	-0.891836	-0.891836	0.890056	0.529256	0.111349	-0.21865	0.506228	1.00207	0.625972	-0.891836	cyn-10
B0261.1	-0.773038	-1.26996	-0.0159239	-0.87552	0.531517	0.735294	0.818117	0.590006	0.726253	0.804058	0.906873	-0.843154	NA
B0261.2	-0.693473	-0.615526	-0.639922	-0.319334	0.413659	0.0126619	0.299458	0.107168	0.640432	0.442389	0.187358	-0.347891	let-363
B0261.4	-0.328229	-0.728116	-0.535357	-0.512971	0.297741	0.571488	0.741532	1.1177	0.590297	0.502784	0.120559	-0.830962	NA
B0261.6	-0.338136	-0.354167	-0.354167	-0.354167	-0.338136	1.4836	-0.3196	-0.354167	-0.338136	1.31071	-0.338136	-0.354167	NA
B0261.7	-1.13349	-1.0342	-1.08841	-1.03383	0.77856	1.01747	0.539971	0.280513	0.29246	0.99507	0.750582	-1.13349	NA
B0272.3	1.06126	1.00029	-0.745921	0.932438	-0.325811	-0.613683	-0.310973	-0.328724	-0.59983	-0.386698	-0.489217	0.380523	NA
B0273.1	-0.332615	-0.371711	-0.371711	-0.371711	-0.324287	1.17534	-0.324287	-0.371711	-0.177355	1.53768	-0.332615	-0.332615	NA
B0273.2	-0.709694	-0.852387	-0.781224	-0.781224	1.11135	0.681976	-0.380189	-0.459545	-0.151598	1.10971	1.41466	-0.618785	puf-7
B0273.3	-0.7996	-0.7996	-0.7996	-0.7996	0.1184	0.582229	0.667891	1.14214	0.843855	0.372919	0.296012	-0.7996	NA
B0280.1	-1.16098	-0.952461	-0.810911	-0.340588	0.287834	0.952017	0.131031	-0.0504112	0.156405	0.878817	0.830655	-0.646346	ggtb-1
B0280.10	-0.88446	-0.86576	-0.291025	-0.86576	0.693682	0.765724	0.163412	0.0222102	0.0466116	0.394697	0.735789	-0.86576	pot-1
B0280.17	-0.298699	-0.298699	-0.298699	-0.298699	-0.318361	0.831613	-0.318361	-0.267868	-0.267868	1.04928	-0.267868	-0.298699	NA
B0280.3	-0.805061	-0.901521	-0.253911	0.410952	0.215806	0.00355059	0.0897189	-0.262618	-0.207699	-0.0400984	-0.151343	-0.214494	rpia-1
B0280.5	-0.908924	-0.71621	-0.729569	-0.729569	1.13961	0.078166	-0.505315	-0.637201	-0.374162	0.900535	1.00945	-0.652152	cpg-2
B0280.8	0.0782237	0.583862	-0.110857	0.713122	-0.243693	-0.513133	-0.478588	-0.478223	-0.441306	-0.375861	-0.177461	-0.116161	nhr-10
B0280.9	-1.10938	-1.10938	-1.13766	-0.801532	0.610383	0.783558	0.850319	0.726852	0.86075	0.631185	0.590484	-0.838367	NA
B0285.1	-0.570448	-0.948046	-0.546152	-0.731343	0.621662	0.690302	0.224113	-0.0626489	0.694908	0.671214	0.836775	-1.24074	cdtl-7
B0285.3	-1.09186	-1.09186	-1.1211	-0.908928	0.390253	0.582754	0.189473	0.306514	0.336802	0.412936	0.970907	-0.776485	NA
B0285.4	-0.583396	-0.794936	-0.595229	-0.843337	0.508869	0.800221	0.53035	0.27529	0.402548	0.28589	0.561867	-0.229491	NA
B0285.5	-1.10333	-0.725929	-0.575003	-0.756189	0.760291	0.449281	-0.215154	-0.314628	0.3125	0.943892	1.0786	-0.688995	hse-5
B0286.3	-0.394291	-0.426956	-0.426956	-0.37768	-0.394291	-0.321246	-0.176597	-0.237579	-0.271707	-0.266566	-0.135088	2.1967	NA
B0286.4	0.976481	-0.507514	-0.173644	-0.24414	0.780448	0.137421	-0.332144	-0.168794	-0.16044	-0.0843797	0.633784	-0.532971	ntl-2
B0286.5	-0.400914	-0.400914	-0.40946	-0.400914	-0.400914	0.0670603	3.59128	-0.335272	2.71576	-0.335272	-0.335272	-0.400914	fkh-6
B0302.1	-0.943997	-0.535977	0.468631	0.386444	-0.398492	-0.428735	-0.398731	0.373533	-0.53224	-0.221339	-0.0121631	0.480251	kin-25
B0302.5	-0.658699	-0.658699	-0.0230455	0.989705	-0.399755	-0.486023	0.194644	0.0754454	-0.0211757	-0.438258	-0.423594	-0.0897323	NA
B0303.11	-0.789948	0.549887	-0.706184	0.797063	-0.477363	-0.461263	-0.0576185	-0.136772	-0.123155	-0.451578	-0.453843	0.483654	NA
B0303.15	0.270541	-0.786006	-0.985636	-0.0797992	0.235055	0.386368	0.362281	0.429813	0.528931	0.581346	0.128674	-1.04721	NA
B0303.3	0.435642	-0.199677	-0.397617	0.41381	0.708561	0.354732	0.128487	0.125816	-0.0259074	0.587411	0.356807	-0.430519	NA
B0303.4	-0.628029	-0.852608	-0.605565	-0.494556	0.414631	0.541596	-0.167477	-0.310838	0.703635	0.800605	0.0913203	-1.10384	NA
B0303.9	-0.530193	-1.25499	-0.0132676	-0.544313	0.810193	0.637279	-0.181275	-0.398976	-0.043066	0.35735	0.796785	-0.622231	vps-33.1
B0304.2	-0.991239	-0.991239	-0.991239	-0.969861	0.905901	0.870854	0.193137	0.111126	0.377861	0.846979	1.08673	-0.991239	NA
B0304.4	-0.686875	-0.757137	-0.757137	-0.686875	0.595942	0.541357	0.429513	0.00281944	0.0999512	0.861703	1.03883	-0.757137	NA
B0310.5	-0.841632	-0.446191	-0.0346257	2.03614	-0.398443	-0.614525	0.244789	0.02242	-0.17918	-0.545726	-0.598325	-0.00369784	ugt-46
B0334.1	-0.207429	1.31127	0.447269	-0.0953236	-0.478608	-0.522246	-0.189583	-0.459862	-0.294549	-0.574302	-0.48167	0.678778	ttr-18
B0334.11	-0.946206	-0.946206	-0.801747	-0.834345	0.679528	0.710591	-0.331805	-0.296702	-0.22431	1.03917	0.689455	-0.562314	ooc-3
B0334.2	-0.65512	-0.558867	0.180636	-0.399503	-0.423062	0.16159	0.0715256	0.207028	-0.297026	-0.0805785	-0.291995	-0.558867	twk-5
B0334.3	-0.789859	-0.541645	-0.789859	0.767892	-0.166492	0.0755357	0.041573	-0.0746136	-0.220778	-0.165132	-0.274674	-0.385747	NA
B0334.4	-0.873644	-0.903	-1.1617	-0.765499	1.06565	0.588452	-0.255979	-0.326926	0.261856	0.956635	1.21197	-0.682085	NA
B0334.5	-0.228431	-0.830654	0.76789	-0.224021	0.0952293	0.490953	0.0164112	-0.189767	0.195426	0.759757	0.198948	-0.625365	NA
B0334.8	-0.859928	-0.859928	-0.225755	-0.762103	0.440415	0.555059	-0.194706	-0.252406	0.215492	0.996325	0.744673	-0.859928	age-1
B0336.1	-1.17452	-0.562645	-0.817942	-0.943414	1.02209	0.826101	0.242433	0.0994487	0.495035	1.01713	0.960842	-0.814201	wrm-1
B0336.13	-1.01051	-1.01051	-1.02181	-0.88377	0.69051	0.717808	0.060218	0.110163	0.292034	0.626795	0.781771	-0.88377	NA
B0336.2	-0.95855	-0.152833	-0.416233	0.586233	-0.440242	-0.0577447	0.921777	0.260973	0.137028	-0.164818	-0.216799	0.318978	arf-1.2
B0336.3	-1.14856	-1.15079	-0.850492	-0.993043	0.847328	0.829567	0.387038	0.377951	1.00591	0.954985	0.847595	-1.14856	NA
B0336.5	-0.93611	-0.865821	-0.955016	-0.679815	0.997736	0.769864	0.0590949	-0.183192	-0.0680177	1.43719	1.03113	-0.586053	NA
B0336.6	-0.897997	-0.897997	-1.14251	-0.738211	0.56043	0.615109	-0.112458	-0.203646	0.200641	0.882926	0.733071	-0.389647	abi-1
B0336.7	-0.90163	-1.00078	-1.03665	-0.321288	0.29078	0.617876	0.350109	0.261344	0.0190066	0.405385	0.644782	-1.00078	NA
B0336.8	-0.887351	-0.887351	-0.887351	-0.725357	0.896175	0.748883	-0.0210429	-0.401597	0.049903	0.538599	1.23409	-0.887351	lgg-3
B0336.9	-1.6686	-1.31769	-0.973902	0.214409	-0.144866	0.257376	0.990958	0.885499	0.687588	-0.0690793	-0.181067	-0.0556148	swp-1
B0348.4	0.0509413	-0.0954037	0.132546	0.211234	-0.423149	-0.659603	-0.449264	0.0915212	-0.665463	-0.387275	-0.21708	1.90834	egl-8
B0348.6	-1.13476	-1.09843	-1.02202	-0.936828	0.787332	1.08561	0.164839	0.0867353	0.701968	1.02801	0.890244	-1.04191	ife-3
B0350.2	1.82484	1.40482	0.715721	-0.0187009	-0.600701	-0.662161	-0.507972	-0.338433	-0.60216	-0.691489	-0.684389	-0.0932917	unc-44
B0353.1	-0.834801	-0.212825	1.0007	-0.276327	-0.00816024	-0.269453	1.24514	0.348782	0.0440029	-0.458438	-0.313623	-0.789841	NA
B0361.10	-1.00135	-0.361899	-0.19367	-0.58939	0.255358	0.341152	0.274606	-0.13445	-0.149163	0.423278	0.2533	-0.897505	ykt-6
B0361.2	-1.16155	-1.21056	-0.632402	-0.859475	0.807637	0.496577	0.383015	-0.0622853	0.414272	0.762034	0.604951	-1.09808	NA
B0361.3	-1.0572	-0.78045	-0.901862	-0.590921	0.664243	0.885772	0.000124085	-0.215276	0.445262	1.15574	0.755353	-0.782977	NA
B0361.5	0.684192	0.986841	0.922996	-0.249979	-0.176001	-0.166499	-0.120137	-0.256269	-0.178628	0.0552708	-0.128277	-0.473674	psd-1
B0361.6	-0.954894	-0.819933	-0.595255	-0.871291	0.39665	0.782201	0.166323	0.103323	0.111579	0.648402	0.760352	-0.954894	NA
B0361.7	-1.27371	-1.00689	-0.287879	-0.152757	0.675122	0.56027	0.0434233	-0.322592	0.266387	0.46629	0.573752	-0.203297	pho-5
B0361.8	-0.40459	-0.753164	-1.16191	-0.877423	0.520399	0.990208	0.668437	0.0528554	0.103344	0.533562	0.443558	-0.346665	NA
B0361.9	1.42389	3.11003	0.631615	-0.0735482	-0.380525	-0.503077	-0.429084	-0.483553	-0.46242	-0.392436	-0.472966	-0.337484	NA
B0365.1	-0.833058	-0.833058	-0.833058	-0.833058	1.30639	0.302723	-0.191873	-0.385532	0.0629637	0.673523	0.977196	-0.82023	NA
B0365.3	2.09631	1.67715	0.175482	0.389537	-0.618283	-0.725029	-0.260077	-0.420651	-0.537976	-0.584495	-0.494455	0.289952	eat-6
B0365.6	-0.537102	-0.537102	-0.280422	1.6422	-0.289947	-0.306416	-0.205948	-0.234895	-0.323676	-0.461384	-0.524762	-0.476618	clec-41
B0379.1	1.46877	0.631171	0.140654	0.542876	-0.703469	-0.638837	-0.432046	-0.204158	-0.55331	-0.736577	-0.795474	0.111959	NA
B0379.2	-0.350046	-0.350046	-0.350046	-0.350046	-0.398449	1.19053	-0.398449	-0.350046	-0.160178	1.5492	-0.32636	-0.350046	NA
B0379.3	-1.04957	-1.07692	-1.20754	-0.689658	0.676253	0.904686	0.127889	0.0545614	0.504856	1.1475	0.666655	-0.799948	mut-16
B0379.4	0.664238	0.616693	0.450461	-0.723015	0.0275324	0.0208983	-0.133575	-0.214451	-0.0524339	-0.144091	-0.047513	-0.54673	scpl-1
B0379.7	-0.370246	-0.370246	-0.370246	-0.370246	-0.372454	1.75616	-0.372454	-0.370246	-0.171069	1.78995	-0.301148	-0.370246	NA
B0393.1	-1.43565	-0.972183	-0.221881	0.433984	-0.0711055	0.119322	0.378164	0.664208	0.498217	-0.503217	-0.347837	0.223371	rps-0
B0393.2	-1.12918	-1.18254	-0.960253	-0.78701	0.962126	0.846331	-0.275971	-0.553219	0.24799	1.24241	1.23835	-0.982017	rbg-3
B0393.3	-0.922504	-0.864424	-0.864424	-0.864424	0.953003	0.80632	-0.477568	-0.251545	-0.127532	0.995542	0.9597	-0.864424	NA
B0393.6	-0.966206	-0.992401	-0.949582	-0.949582	0.996105	0.862791	-0.211195	-0.179229	0.491025	1.24148	1.27385	-0.949582	NA
B0393.8	-0.963585	-0.755843	0.0151726	-0.963585	0.0407765	0.745805	0.262185	-0.0842189	0.27836	0.463405	0.235633	-0.963585	NA
B0393.9	-1.0385	-0.899712	-1.1526	-0.803941	0.81753	0.620223	-0.0127723	-0.258329	0.584632	1.09693	1.39497	-0.630711	NA
B0403.4	-0.616602	-0.464669	0.124073	1.17925	-0.39139	-0.649298	0.193953	-0.206849	-0.361572	-0.482354	-0.395993	0.856209	tag-320
B0410.2	-0.610421	-0.57087	-0.373288	-0.610421	0.638995	-0.373288	-0.395447	-0.373288	-0.57087	0.0514415	0.985169	-0.57087	vang-1
B0410.3	2.01021	-0.0127163	-0.470918	0.0790543	-0.470918	-0.481982	-0.259284	-0.49246	-0.208503	-0.409126	-0.593407	0.199991	NA
B0412.3	-1.15692	-0.739581	-0.588846	-0.463988	0.378728	0.608412	0.428926	0.210994	0.578547	0.50759	0.331345	-0.732261	NA
B0412.4	-1.47666	-1.43542	-0.548881	0.237994	-0.0935638	0.362065	0.533971	0.259654	0.197389	-0.206567	-0.287702	0.10443	rps-29
B0414.3	-1.0681	-1.1078	-1.10129	-1.0681	0.697899	0.84538	0.527851	0.750535	0.761004	0.995373	0.8068	-1.10129	hil-5
B0414.5	-1.13343	-1.04263	-1.07316	-1.01118	0.95358	1.12401	0.58683	0.198074	1.03633	1.32985	0.569591	-0.986839	cpb-3
B0414.6	-0.977369	-0.985682	-0.985682	-0.977369	0.518	0.951008	0.434832	0.373277	0.710283	1.22071	0.866386	-0.977369	glh-3
B0414.7	-0.468035	-0.570297	-0.445839	-0.70271	0.59104	0.185957	-0.456106	-0.222993	-0.234284	0.849154	1.35432	-0.626175	mtk-1
B0414.8	-0.91192	-0.91192	-0.91192	-0.55897	0.253426	0.913419	0.266119	-0.287732	0.255985	0.800986	0.795803	-0.91192	vps-51
B0416.5	-0.510525	-0.196932	-0.892111	0.75998	-0.197838	-0.58052	0.0118124	0.204321	-0.474756	-0.347235	-0.173215	1.07924	NA
B0416.6	-0.764177	-0.254263	-0.764177	0.764579	-0.0287313	-0.247834	0.422854	-0.0669818	-0.288514	-0.416052	-0.354133	0.136353	gly-13
B0432.10	-0.86059	-0.86059	-0.88733	-0.86059	0.556231	0.532374	0.295171	0.311459	0.500631	0.467901	0.74462	-0.86059	NA
B0432.13	-0.908434	-0.908434	-0.908434	-0.908434	0.699572	0.561532	0.221098	-0.364915	0.49517	1.09221	0.976978	-0.90336	NA
B0432.14	-0.205214	-0.205214	3.22018	-0.205214	-0.195843	-0.217109	-0.217109	-0.217109	-0.205214	-0.251881	-0.20082	-0.205214	NA
B0432.2	-1.28795	-0.936728	-1.38799	-0.612981	0.0410007	0.504406	0.687938	1.0145	0.630571	0.449216	0.166935	-1.07133	djr-1.1
B0432.3	0.355809	0.230242	-1.04971	0.220145	-0.217795	0.308844	0.826064	0.593725	0.879542	0.020949	-0.166703	0.0381697	mrpl-41
B0432.4	3.51968	0.941069	0.779004	0.155963	-0.125873	-0.269189	-0.0956878	-0.41442	-0.702168	-0.0117125	-0.1179	-0.500354	misc-1
B0432.8	-0.838417	-0.874869	-0.874869	-0.838417	0.64421	1.00735	-0.0886431	-0.166276	0.129126	1.15503	0.705684	-0.874869	NA
B0454.1	-0.734667	-0.889213	-0.704554	-0.734667	0.504111	-0.111881	-0.215269	-0.180047	0.0865958	0.377271	0.82269	-0.734667	lin-8
B0454.5	-0.513473	0.445808	2.33545	0.265106	-0.472642	-0.415227	-0.330161	-0.371034	-0.213829	-0.429833	-0.442904	0.887903	NA
B0457.1	-0.276375	-0.285205	-0.48936	-1.06319	0.897863	0.321917	-0.371083	-0.447749	-0.0489831	1.17887	0.840777	-0.717352	lat-1
B0457.2	0.155684	1.52555	0.517381	0.133863	-0.57382	-0.556632	-0.176434	-0.240137	-0.35725	-0.634046	-0.638668	1.4577	NA
B0457.6	0.397109	0.200909	-0.162599	-0.0269448	-0.317421	-0.341633	0.0556692	-0.181971	-0.239738	-0.430805	-0.491313	-0.449114	NA
B0464.1	-2.01835	-1.4615	-0.929374	-0.254902	0.278432	0.593426	0.957385	1.23421	0.780758	0.230114	-0.0784643	-0.314733	dars-1
B0464.2	-0.892945	-1.20663	-1.03488	-0.85016	0.682135	0.575172	0.0158145	0.664496	1.59459	0.428188	0.466692	-0.778069	NA
B0464.3	-1.28694	-1.28694	-0.533446	1.23497	-0.366413	-0.444805	-0.0804299	-0.0890086	-0.442048	-0.46959	-0.336314	1.14565	nlp-36
B0464.4	-0.525866	0.182647	-0.197501	-0.372322	0.216213	0.464906	-0.0436974	-0.591056	-0.0457065	0.92421	0.576724	-0.525654	bre-3
B0464.5	0.282429	0.161829	-0.850728	-1.19201	0.0357678	0.59288	-0.240881	0.0885396	0.343184	0.157956	-0.034341	-0.77688	spk-1
B0464.6	-0.891765	-0.891765	-1.0817	-0.783685	0.971246	0.972953	0.693643	0.232093	0.675883	0.89874	0.922422	-0.891765	NA
B0464.7	-1.36496	-1.06041	-1.34764	-0.668797	0.573907	0.278304	0.298877	0.0792573	0.0295736	-0.0401721	0.82765	-0.224806	baf-1
B0464.8	-0.839408	-0.932688	-0.932688	-0.839408	0.624575	0.474413	-0.108779	0.234221	0.592582	0.338014	0.772933	-0.839408	tag-342
B0464.9	-1.03289	-1.03289	-1.03289	-0.766827	1.09475	1.01584	0.171734	-0.244618	0.626421	0.687673	1.00701	-0.772116	NA
B0491.1	-0.975817	-0.994488	-0.466489	-0.866715	0.881444	0.85048	-0.260768	-0.263366	0.248937	1.24242	1.13434	-0.994488	NA
B0491.3	-0.315212	-0.315212	-0.315212	-0.315212	-0.337451	0.790117	-0.337451	-0.315212	-0.268863	1.36267	-0.268863	-0.315212	rmd-3
B0491.5	1.73885	0.213157	0.0146995	-0.150474	-0.259855	0.00716571	0.337784	0.5509	-0.479248	-0.349783	-0.569409	0.152341	NA
B0491.6	-0.869159	-0.14743	-0.869159	-0.869159	0.298562	0.220448	-0.144363	0.221413	-0.081043	0.591108	0.749319	-0.869159	NA
B0491.7	-1.13767	-1.13767	-1.1441	-0.725054	0.167609	0.811847	0.7804	0.555013	0.513227	0.358327	0.12881	-0.521824	NA
B0495.2	-1.05247	-1.05247	-1.15061	-0.781204	0.416582	0.385562	-0.0174354	0.00620341	0.822313	0.287556	0.398787	-0.773134	NA
B0495.4	-0.753958	-0.77309	-0.77309	0.853542	-0.619761	-0.468593	0.15058	0.363409	0.141518	-0.222018	-0.427723	2.07804	nhx-2
B0495.5	-0.928341	-0.920822	-0.920822	-0.264925	0.492873	0.64981	0.0325581	0.212947	0.0271421	0.360472	0.249563	-0.920822	NA
B0495.6	-0.695302	-0.984158	-0.61119	-0.626367	0.703645	0.411703	0.00518033	-0.0464771	0.131586	0.83565	0.539052	-0.841273	NA
B0495.7	-0.713332	-0.921943	-0.476431	0.634889	0.206146	-0.0133416	0.0568641	0.525414	0.108576	0.117852	0.0503614	0.785706	NA
B0495.8	-1.0678	-1.03074	-1.0678	-0.703651	0.75901	0.388167	0.203658	0.580533	0.234637	0.605698	0.874819	-0.433938	NA
B0495.9	0.0332262	-0.175739	-1.30558	-0.516574	0.0303285	0.118475	0.386587	0.179174	0.0915756	0.101174	0.0431603	-0.834801	NA
B0511.10	-0.91666	-1.46731	-0.865562	-0.557343	0.328769	0.692152	0.546929	0.56839	0.349247	0.623371	0.20392	-0.991304	eif-3.E
B0511.11	-0.372519	-0.378394	-0.378394	-0.378394	-0.372519	0.996071	-0.244506	-0.378394	0.00916402	0.960673	-0.293023	-0.372519	NA
B0511.12	-0.744802	-1.17134	-0.0115296	-0.526912	0.585048	0.846493	0.263904	-0.364129	0.212254	1.08206	0.90204	-0.78777	NA
B0511.13	-0.927506	-0.825321	-0.9101	-0.87328	1.15004	0.618993	0.160418	-0.272104	0.287337	0.859211	1.16732	-0.9101	NA
B0511.6	-0.883562	-1.14113	-0.449158	-0.730948	0.242961	1.06288	0.552306	0.665821	0.618587	0.258684	0.358081	-0.725829	NA
B0511.7	-0.836499	-0.859752	-0.859752	-0.836499	0.639886	0.896478	-0.0223259	0.105958	0.267214	0.907287	0.664008	-0.859752	NA
B0511.8	-1.09089	-0.288062	-0.381988	-0.207951	0.298804	0.724272	0.51002	1.15268	0.978987	0.254948	0.411752	-0.936559	mrps-30
B0511.9	-1.02344	-1.02344	-1.02344	-0.858057	0.647747	1.08422	-0.00245829	-0.194131	0.783982	1.03043	0.159129	-0.753934	cdc-26
B0513.1	1.10746	0.843245	-0.255038	-0.108824	-0.0570999	-0.757275	-0.695956	-0.608712	-0.715165	-0.456236	-0.221456	0.302124	lin-66
B0513.2	-1.14484	-0.930479	-0.930479	-0.674321	0.3602	0.70306	0.45675	0.387724	0.72459	0.5967	0.190511	-0.825603	NA
B0513.3	-1.5063	-1.2761	-0.86742	-0.00553374	-0.218525	-0.193879	-0.0650178	0.330813	0.630824	-0.699292	-0.577442	0.41876	rpl-29
B0513.4	-0.682172	-0.653765	-0.740842	-0.653765	0.566931	1.08662	-0.45479	-0.671334	0.852859	1.21362	0.558261	-0.653765	NA
B0523.3	-0.918198	-0.96354	-0.96354	-0.918198	0.322785	1.17364	0.530171	0.800322	0.531847	0.836699	0.579161	-0.96354	pgl-2
B0523.5	-0.801601	-0.176125	-0.571391	-1.01853	0.515109	0.606558	0.0437608	0.242306	0.212286	0.576321	1.10585	-0.972743	fli-1
B0524.5	-0.315164	-0.315164	-0.315164	-0.315164	-0.401267	0.771338	-0.355117	-0.315164	-0.197859	1.65221	-0.314363	-0.315164	NA
B0545.1	2.56168	2.68018	0.51744	-0.336342	-0.493336	-0.441842	-0.397314	-0.354504	-0.322022	-0.443605	-0.544081	-0.206658	tpa-1
B0546.1	1.51566	0.599913	-0.726583	0.658742	-0.613812	-0.774155	0.296057	-0.0359777	-0.430949	-0.749146	-0.870039	0.725777	mai-2
B0546.2	-0.736931	-1.01949	-1.01949	-1.01949	0.565351	0.740576	-0.123168	-0.168279	0.223401	0.599717	0.882957	-1.01949	NA
B0546.4	1.49352	-0.490481	-0.613358	-0.84905	0.358145	-0.195086	-0.393326	-0.137911	-0.0904241	0.680877	0.90772	-0.712488	NA
B0547.1	-1.14869	-0.811312	-1.15432	-0.973954	0.694238	0.342788	0.54156	-0.0316069	0.608234	1.03719	0.998477	-0.861366	csn-5
B0563.4	0.0587383	1.44584	-0.289717	0.529082	-0.549166	-0.662596	0.061396	0.0886236	-0.564988	-0.524452	-0.510291	0.291142	tmbi-4
B0564.1	-1.02548	-0.997922	-1.02489	-0.390301	0.0911013	0.174431	0.147003	0.303365	0.707593	0.442079	0.167524	-1.02489	exos-4.1
B0564.11	-1.0757	-1.05788	-0.792121	-0.715383	0.645847	0.772896	0.312843	-0.148827	0.396448	0.916922	1.01681	-1.03644	NA
B0564.7	-0.537814	0.271546	0.231058	-0.574778	0.35936	0.634607	0.267807	0.33496	0.396709	0.748013	0.597244	-0.774162	NA
BE0003N10.1	-0.825732	-0.82503	-0.82503	-0.688867	0.262408	0.176347	0.0265007	0.0910426	0.744426	0.218741	0.38817	-0.82503	NA
BE0003N10.2	-1.11048	-0.885269	-1.13607	-0.885269	0.21015	1.26882	0.503193	-0.118289	0.314813	0.621816	0.356685	-0.885269	chin-1
C01A2.3	-1.31393	-0.582755	-0.702802	-0.136671	0.00349243	0.77523	1.00393	0.801028	0.484496	0.616911	-0.268484	-0.46842	NA
C01A2.4	-1.36923	-0.153761	-0.731051	-0.741237	0.656394	0.859959	0.13477	0.18737	0.587672	0.669993	0.520511	-1.33628	NA
C01A2.5	-0.981849	-0.532775	-0.981849	-0.693229	0.162021	0.543018	0.57119	0.3782	0.24568	0.459472	0.642172	-0.707819	NA
C01B10.6	-0.46206	-0.456988	-0.456988	-0.334106	0.298229	0.0932308	0.362862	-0.239075	-0.429231	-0.456988	-0.46206	-0.456988	NA
C01B10.8	-1.26468	-1.19153	-1.19153	-0.837194	0.587867	0.558632	0.524861	0.456878	0.587032	0.490778	0.359612	-0.269297	NA
C01B10.9	-0.689064	-1.14776	-0.271016	-0.726942	1.00246	0.581118	0.0759594	-0.484834	0.199073	0.682887	1.48969	-0.571516	NA
C01B12.2	0.587562	-0.55838	0.952153	-0.294936	-0.0945484	-0.261093	0.0765126	-0.0677902	-0.282852	-0.185903	0.27366	-0.55838	gmeb-1
C01B12.8	-0.820415	-0.949799	-0.949799	-0.915612	0.662891	1.01099	-0.223016	-0.189413	0.770785	0.793868	0.51936	-0.820415	NA
C01B4.9	-1.10047	-0.961299	-0.512906	-1.01927	0.547122	0.805399	-0.000742845	0.307993	0.431483	0.789284	1.05483	-0.957002	NA
C01B7.1	2.01226	0.786061	0.298591	0.188951	-0.388014	-0.633428	-0.305315	-0.23791	-0.513638	-0.57116	-0.43378	-0.0999112	ztf-12
C01C10.3	-0.618455	-0.4249	2.20191	-0.157005	-0.360305	-0.418052	0.257068	-0.0040331	-0.19832	-0.54991	-0.170733	0.641555	acl-12
C01C7.1	0.247533	0.572082	-0.269098	-0.776616	0.947116	0.18814	-0.655667	-0.293749	-0.194236	0.765626	0.850905	-1.01884	ark-1
C01F1.1	-0.647438	-0.569601	-0.729058	-0.719782	0.260784	0.456368	0.117598	0.297862	0.80891	0.244168	0.276258	-0.720976	NA
C01F1.2	-1.27045	-0.53807	-0.0768513	-0.273529	-0.116857	0.378193	0.651632	0.53898	0.435981	0.217864	0.169132	-0.58098	sco-1
C01F1.6	-1.02868	-0.93799	0.370872	-0.436528	0.48231	0.702403	-0.271686	-0.665742	0.297028	0.697074	0.449041	-0.93799	NA
C01F6.1	-1.00417	-1.03747	-0.905521	-0.835506	0.934158	0.726791	-0.172274	-0.271835	0.357252	1.03457	1.19119	-0.770149	cpna-3
C01F6.4	-0.917788	-0.942368	-0.942368	-0.917788	0.620385	0.812787	-0.132813	-0.513934	0.0349463	1.05632	0.958481	-0.84811	fem-3
C01F6.6	-0.563946	-0.469453	1.44187	0.898174	-0.701518	-0.852047	-0.0843291	0.675103	-0.152745	-0.511787	-0.771352	1.22096	tag-60
C01F6.8	-1.01654	-1.22691	-1.18123	-0.806173	0.355358	0.611761	0.545161	0.318762	0.512236	0.665411	0.454267	-0.663553	icl-1
C01F6.9	0.126282	-0.868828	-0.972159	-0.602378	0.317525	0.817677	0.428985	0.84026	0.344214	0.678878	0.187769	-0.631745	NA
C01G10.11	0.054734	0.632509	-0.167109	-0.875499	0.449773	0.0461213	-0.532301	-0.29856	-0.20586	0.416262	0.411505	-0.989186	unc-76
C01G10.12	-0.901395	-0.901395	-0.913227	-0.772422	0.253799	0.302622	0.267935	0.22291	0.588186	0.324502	-0.345147	-0.795682	dnj-3
C01G10.14	-0.297791	-0.297791	-0.297791	-0.297791	-0.342973	1.39158	-0.342973	-0.297791	-0.297791	1.19332	-0.297791	-0.297791	NA
C01G10.7	-0.90214	-0.90214	-0.446822	-0.765038	0.350228	0.299383	0.0468835	-0.571746	0.103537	0.597993	0.886106	-0.90214	NA
C01G10.8	-1.24802	-0.834133	-0.902087	-0.780438	0.253456	0.686984	0.668373	0.719178	0.920889	0.353848	0.422358	-0.545269	NA
C01G12.8	-0.350951	-0.350951	-0.350951	-0.350951	-0.368526	1.09091	-0.368526	-0.350951	-0.27617	1.86579	-0.346398	-0.350951	catp-4
C01G5.2	-0.882165	-0.765571	-0.816384	-0.728505	-0.137141	1.06275	0.806971	0.728231	1.26314	1.31207	-0.635339	-0.741064	prg-2
C01G5.5	-0.778008	-0.778008	-0.778008	-0.778008	0.599323	0.556887	-0.236018	-0.563465	0.391999	1.24168	1.29675	-0.778008	NA
C01G5.6	-0.725297	-0.506043	-0.819883	-0.546589	0.903586	1.21446	0.217954	-0.132035	0.296651	0.908764	1.14098	-1.1139	NA
C01G5.8	-0.827452	-0.827452	-0.899647	-0.827452	0.591417	0.772243	0.372839	-0.0591097	0.0782918	1.08246	1.00143	-0.447242	fan-1
C01G6.1	1.44076	2.28391	0.101198	-0.15317	-0.60501	-0.613044	-0.505989	0.354862	-0.596285	-0.594622	-0.701078	0.0701412	aqp-2
C01G6.3	-0.797264	-0.797264	-0.518999	-0.518999	0.80663	-0.424021	-0.662485	-0.518999	-0.589085	0.0701987	1.44337	-0.518999	NA
C01G6.4	-1.03985	-0.458815	0.371707	-0.57179	0.625305	-0.0923256	-0.474262	-0.269378	-0.254861	0.489308	0.787847	-0.444371	NA
C01G6.5	-0.890885	-0.466979	-1.39079	-0.774103	0.502884	0.210814	-0.202887	-0.345782	0.0504901	0.76669	0.397682	0.162239	NA
C01G6.6	-0.515491	-0.568112	-1.21579	-0.701407	-0.218373	-0.241555	-0.213361	-0.178231	0.0622726	0.100434	0.00697972	2.18248	tag-165
C01G6.8	0.0698884	0.778072	-0.510649	-0.331632	0.0806343	-0.398195	-0.480299	-0.645751	-0.749498	-0.139681	0.40168	-0.683126	cam-1
C01G8.1	-0.833402	-0.783349	-0.616495	-0.752019	1.38626	-0.0606632	-0.563128	-0.650105	-0.524675	0.673208	1.41773	-0.577005	NA
C01G8.2	-0.540404	-0.540404	-0.540404	-0.474366	0.120189	-0.155515	-0.155541	-0.260177	-0.183411	0.0466077	0.16314	-0.540404	cln-3.2
C01G8.3	-0.878719	-0.752308	-0.962116	-0.77316	0.484256	0.732602	0.264993	-0.148113	0.546878	0.881802	0.768322	-0.774242	dhs-1
C01G8.4	-1.01615	-1.01615	-1.01615	-0.557033	0.596459	1.22816	0.0133946	-0.385693	0.384471	0.516919	0.223916	-1.01615	dnj-4
C01G8.5	-1.33234	-1.13642	-0.65759	0.874481	-0.297683	-0.243253	0.519955	0.834591	0.0859631	-0.273464	-0.131642	0.38342	erm-1
C01G8.6	-0.680748	-0.993678	-0.993678	-0.932838	-0.0092962	0.489465	1.02718	2.09107	0.648256	0.365537	0.104781	-0.947913	hpo-32
C01H6.5	-0.888191	-0.849115	-1.07515	-0.815583	0.863464	0.884275	0.314984	-0.28547	0.413869	0.814891	0.885539	-0.532564	nhr-23
C01H6.7	-0.967261	-0.729959	-1.00686	-0.822448	0.834219	0.548391	-0.232648	-0.417749	0.524669	0.735837	1.24035	-0.744762	tag-298
C01H6.9	-0.705842	-0.705842	-0.705842	-0.705842	0.171058	0.229322	-0.0851942	-0.193161	0.281084	0.220614	0.122653	-0.619888	NA
C02B10.1	2.16343	-0.0102546	0.607754	0.171383	-0.485203	-0.328497	-0.286368	0.160086	-0.43266	-0.317568	-0.562562	0.673729	ivd-1
C02B10.2	-0.928871	-1.19765	-0.862489	-0.765889	1.11578	0.671054	0.0862351	-0.408184	0.110372	0.952052	0.729805	-0.928871	NA
C02B10.4	-0.946749	-1.09965	-1.1679	-0.859348	0.626145	0.700291	0.342792	-0.00438093	0.595101	0.898968	0.954308	-0.734801	NA
C02B10.5	-0.814831	-0.549807	-0.426756	-0.864249	0.804713	0.806448	-0.128041	-0.449317	0.59901	1.22384	1.08229	-0.641468	NA
C02B4.2	0.789991	1.67348	2.21688	-0.207026	-0.143638	-0.430126	-0.554958	-0.280636	-0.697376	-0.222519	0.0379074	-0.51289	nhr-17
C02C6.1	-0.187724	1.01698	0.8957	-0.048252	-0.139443	-0.48294	-0.433659	-0.415457	-0.568649	-0.254291	0.0979298	-0.364962	dyn-1
C02C6.3	0.81687	2.63665	0.185153	-0.170351	-0.568536	-0.529847	-0.271647	-0.312922	-0.557181	-0.572988	-0.555915	0.244523	NA
C02D5.3	-1.00219	0.706028	2.65651	0.810377	-0.218765	-0.763526	-0.214068	-0.327251	-0.723986	-0.565424	-0.153543	-0.0609276	gsto-2
C02E11.1	-0.82288	-0.0519382	0.782648	1.24971	-0.345829	-0.732222	-0.0385857	0.0130167	-0.509645	-0.554949	-0.208992	0.43887	nra-4
C02F12.3	-0.282703	0.262274	1.02109	-0.282703	-0.282703	-0.282703	-0.282703	-0.282703	-0.282703	-0.2491	-0.284761	-0.282703	snet-1
C02F12.4	-0.524308	-0.653688	-0.524308	-0.524308	0.505046	-0.312785	-0.524308	-0.357111	-0.524308	0.202653	0.836432	-0.524308	tag-52
C02F12.5	1.7864	1.76419	0.154561	-0.304938	-0.313873	-0.304938	-0.304938	-0.269226	-0.304938	-0.269226	-0.313873	-0.304938	NA
C02F12.8	-0.727052	-0.511019	-0.511019	-0.511019	0.386846	-0.347274	-0.511019	-0.361707	-0.569745	0.0728051	0.584625	-0.511019	NA
C02F4.1	-0.53124	-0.618144	-0.510857	-0.814398	0.283796	0.354833	-0.481247	-0.39635	0.178852	0.992693	0.569386	-0.800942	ced-5
C02F4.2	0.779688	0.907712	0.995463	0.0688865	-0.580361	-0.730198	-0.0565645	-0.0290119	-0.330418	-0.676049	-0.615812	0.0445925	tax-6
C02F5.1	-0.964247	-0.964247	-0.964247	-0.964247	0.976004	0.767285	0.481972	0.0420597	0.779417	1.05606	0.716579	-1.05845	knl-1
C02F5.13	-0.954263	-0.954263	-0.932121	-0.668133	1.03081	0.832745	-0.00188505	-0.195394	-0.105778	0.550185	1.04571	-0.932121	NA
C02F5.3	-0.850283	-1.02013	-1.20326	-0.404136	0.740129	1.0656	0.787196	0.645162	0.733154	0.732483	0.735747	-0.910916	NA
C02F5.4	-0.967979	-0.557915	-1.09278	-0.967979	1.0342	0.878055	0.221394	-0.105318	0.379433	0.957888	0.933388	-0.967979	cids-1
C02F5.5	-0.373109	-0.373109	-0.373109	-0.373109	-0.373109	2.19947	-0.290307	-0.373109	-0.373109	1.36503	-0.339477	-0.373109	NA
C02F5.6	0.717195	-0.470918	-0.42774	-0.764786	0.0062513	0.751965	0.517309	0.868564	0.67374	0.362019	-0.119347	-0.711644	NA
C02F5.7	1.59345	-0.19036	-0.798462	-0.718537	-0.283214	0.367448	0.551719	0.0933967	0.594768	-0.0147343	-0.116377	-0.276803	NA
C02F5.9	-1.39826	-1.07845	-1.23547	-0.719819	0.717068	0.580382	0.147893	0.170762	0.387718	0.684326	0.81067	-0.727418	pbs-6
C03A3.2	0.130048	0.107284	0.12079	0.606209	-0.210271	-0.85818	-0.410041	0.344342	-0.49788	-0.412809	-0.290907	1.58181	NA
C03B1.12	-0.348175	-0.703235	-0.352185	1.22603	-0.198747	-0.744324	-0.271161	-0.256773	-0.680984	-0.799741	-0.379235	0.819112	lmp-1
C03B8.4	-0.709002	-0.849274	-1.27395	-0.895211	0.376186	0.592429	-0.114617	0.2927	0.518297	0.929791	0.848685	-1.27395	lin-13
C03C10.1	0.820453	0.175096	-0.103609	-0.595271	-0.169692	-0.296839	0.520697	0.206981	-0.346532	-0.54659	-0.152457	-0.433836	kin-19
C03C10.3	-0.871523	-0.871523	-0.835193	-0.80398	1.24595	-0.171019	-0.32084	-0.243121	-0.231155	0.3006	1.7614	-0.679516	rnr-2
C03C10.4	-0.994672	-0.739985	-1.06853	-0.994672	0.770687	0.599733	0.00582734	-0.193329	0.462427	1.16731	1.00314	-0.806401	NA
C03D6.3	-1.08076	-0.0636276	-0.142718	-1.0605	0.488738	0.595922	0.472878	0.34906	0.46479	0.45477	0.763325	-0.830735	cel-1
C03D6.4	-1.08812	-1.0229	-0.825852	-0.938719	0.744968	0.71318	-0.263735	0.0870312	0.700156	0.860575	0.910552	-1.08812	npp-14
C03D6.5	-0.901411	-0.9081	-0.9081	-0.9081	0.437323	0.726416	0.0948397	0.297844	0.29618	1.3606	0.911087	-0.9081	asfl-1
C03D6.6	-0.755402	-0.726575	-0.726575	-0.726575	0.881736	0.343139	-0.498411	-0.641816	-0.199756	1.1522	1.23281	-0.726575	lab-1
C03D6.8	-1.22005	-1.22405	-1.05742	-0.421319	-0.0232658	0.376448	0.81475	0.902428	1.23317	0.51118	-0.0181283	-0.744141	rpl-24.2
C03E10.4	-0.475514	-0.665847	-0.55683	-1.05375	0.796467	0.556514	0.00712316	0.363105	0.0319082	0.686639	0.508718	-1.10754	gly-20
C03E10.5	-0.22991	-0.22991	-0.331396	-0.315838	-0.315838	-0.280653	2.67161	-0.315838	1.82913	-0.305847	-0.315838	-0.331396	clec-223
C03F11.3	-0.784556	-0.784556	-0.588082	0.652806	-0.48812	-0.503243	0.0590982	0.187038	-0.147225	-0.35743	-0.279261	1.52341	scav-1
C03G5.1	3.14412	1.40645	0.364821	0.470749	-0.623403	-0.70317	-0.355673	-0.345307	-0.601955	-0.686327	-0.739891	0.188073	sdha-1
C03G5.10	-0.190588	-0.190588	5.76932	-0.190588	-0.194366	-0.190588	-0.194366	-0.190588	-0.194366	-0.203773	-0.190588	-0.190588	nspc-3
C03G5.11	-0.193453	-0.193453	5.76014	-0.193453	-0.21119	-0.193453	-0.208739	-0.193453	-0.21119	-0.209417	-0.192123	-0.193453	nspc-4
C03G5.13	-0.207304	-0.203525	5.61518	-0.203525	-0.207304	-0.20258	-0.203525	-0.203525	-0.203525	-0.203525	-0.205414	-0.203525	nspc-6
C03G5.2	-0.189908	-0.189908	5.78705	-0.189908	-0.217787	-0.189908	-0.217787	-0.189908	-0.217787	-0.217787	-0.189908	-0.189908	nspc-7
C03G5.8	-0.191803	-0.191803	5.77061	-0.191803	-0.218254	-0.191803	-0.218254	-0.191803	-0.218254	-0.218254	-0.191803	-0.191803	nspc-1
C03G5.9	-0.191405	-0.191405	5.78122	-0.191405	-0.203206	-0.191405	-0.203206	-0.191405	-0.191405	-0.205113	-0.191405	-0.191405	nspc-2
C03G6.15	-0.534351	-0.534351	-0.340997	1.21819	-0.25799	-0.321358	-0.154921	-0.16715	-0.336788	-0.336788	-0.427493	-0.124325	cyp-35A2
C03G6.19	1.0061	1.59576	1.15098	-0.281075	-0.499529	-0.727756	-0.212727	1.20364	-0.579666	-0.549963	-0.554746	-0.24266	srp-6
C03H5.2	-0.941412	-0.355079	0.0916471	-0.0445979	-0.00303642	0.414853	0.453883	0.469251	0.515841	0.65687	0.315173	-0.289674	nstp-4
C03H5.3	-1.09946	-1.10957	-1.09946	-0.695092	0.202541	0.989273	0.102128	0.455988	0.958843	0.78306	0.209623	-0.234552	NA
C03H5.5	1.583	1.87453	0.805402	-0.0921781	-0.4962	-0.508584	-0.326068	-0.120504	-0.50715	-0.509263	-0.381518	0.0650927	NA
C04A11.4	-0.788004	0.910228	-0.453245	-0.234888	-0.0354776	-0.410033	-0.453245	-0.230986	-0.295749	-0.158348	0.492118	-0.453245	adm-2
C04A2.3	-0.865901	-0.848608	-0.691827	-0.9864	0.910423	0.0685142	-0.453602	-0.525415	-0.331008	0.660066	1.60447	-0.694335	egl-27
C04A2.7	-0.755225	-0.816384	-0.720136	-1.00171	0.982437	0.536741	-0.0818861	-0.356947	-0.135699	1.07791	1.20565	-0.813529	dnj-5
C04B4.2	-0.616598	-0.555831	-0.55703	-0.55703	0.712957	-0.497733	-0.684281	-0.547693	-0.547693	0.145168	1.49986	-0.55703	NA
C04C11.2	3.08696	0.708008	0.927291	-0.0792825	-0.504632	-0.442184	-0.424268	0.103914	-0.403953	-0.516873	-0.537371	0.361549	arrd-25
C04C3.3	2.78316	0.143969	0.163676	0.23066	-0.62051	-0.433874	0.0826446	0.395751	0.189624	-0.613735	-0.610503	0.649719	NA
C04D8.1	2.11133	0.435683	0.912209	-1.10667	0.506339	0.177184	-0.29632	-0.520674	-0.0259268	0.277085	0.557464	-0.576325	pac-1
C04E6.11	-1.2564	-1.00392	-0.667992	-0.752392	0.708503	0.162947	0.151934	0.874177	-0.0560665	0.698255	0.58192	-0.782091	NA
C04F12.1	-0.821903	0.340268	0.87012	-0.543887	0.423044	-0.436475	-0.53296	-0.57428	-0.575917	0.177069	1.33967	-0.490601	NA
C04F12.10	-0.772896	-0.751069	-1.53721	-0.164834	0.390364	0.89281	-0.0876152	-0.200356	0.274489	0.5819	0.32537	-0.628522	fce-1
C04F12.4	-1.65494	-0.909954	-1.12403	0.228331	-0.149679	0.151181	0.21745	0.378044	0.545877	-0.653501	-0.358397	0.68309	rpl-14
C04F12.5	-0.718918	3.13366	-0.72678	-0.718918	0.296027	0.501524	0.283177	0.368876	0.124878	0.186525	0.000446269	-0.718918	NA
C04F12.7	-0.361933	-0.361933	-0.361933	-0.361933	-0.364481	1.78957	-0.323569	-0.361933	-0.0257648	1.08758	-0.326089	-0.361933	NA
C04F5.1	-1.16748	-1.16748	-1.21866	-0.48172	0.638942	0.432401	-0.00153221	0.122283	0.161514	0.852114	0.821019	-1.16748	sid-1
C04F5.7	-0.502591	-0.576886	-0.191135	0.694312	-0.235299	-0.371645	0.340017	-0.137049	-0.291381	-0.374808	-0.405749	0.17434	ugt-63
C04F5.8	-1.18052	-0.591506	-1.18052	-0.877707	0.614254	0.579298	1.07469	0.992378	0.277427	0.785486	0.720455	-0.174395	NA
C04F5.9	-0.847073	0.0435627	-0.847073	-0.855908	0.741228	0.722623	0.41103	0.850433	-0.0348068	0.657341	1.13244	-0.966501	NA
C04F6.1	-0.964663	-0.950429	-0.950429	0.956774	-0.23208	-0.204659	0.629277	0.54664	-0.378089	-0.476449	-0.581056	1.18536	vit-5
C04F6.4	1.34441	0.981206	0.348189	-0.0550042	-0.384823	-0.475302	-0.116609	-0.210181	-0.230508	-0.682058	-0.449742	0.0533835	unc-78
C04G2.4	-0.395373	-0.395373	-0.395373	-0.320472	-0.383859	1.73595	-0.30592	-0.395373	0.0537199	2.07958	-0.335555	-0.395373	msp-36
C04G2.6	-1.00454	-1.3063	-1.04692	-0.812381	0.773766	0.697827	0.294113	0.55164	0.825218	0.790737	0.756907	-0.919917	dis-3
C04G2.8	-0.431225	-0.431225	-0.431225	-0.431225	-0.427233	1.61293	-0.311682	-0.431225	-0.073173	1.7051	-0.358336	-0.431225	NA
C04G2.9	-0.305489	-0.393844	-0.305489	-0.376004	-0.376004	1.96539	-0.305489	-0.393844	-0.187868	1.70485	-0.312222	-0.376004	NA
C04G6.3	0.482797	-0.0318053	-0.497328	-0.47679	0.143919	-0.00219424	0.0174634	0.0119395	0.209341	0.209793	0.12707	-0.676003	pld-1
C04G6.4	-1.01698	-0.857446	-0.857446	-0.621179	0.991717	0.602076	0.470853	-0.247826	0.684861	1.14975	0.656466	-0.857446	NA
C04H5.1	-1.11096	-0.994357	-0.858509	-0.499142	0.263643	0.356526	-0.218317	-0.0103818	0.424682	0.0472895	-0.157457	-0.923735	NA
C04H5.2	-0.358152	-0.358152	-0.395025	-0.358152	-0.358152	-0.293143	3.1066	0.303922	1.49026	-0.349584	-0.358152	-0.358152	clec-147
C04H5.6	-1.05743	-0.69547	-0.59654	-0.69547	0.22078	0.255996	-0.138182	0.10763	0.505642	0.553997	0.697856	-0.69547	mog-4
C04H5.7	-0.332807	-0.348134	-0.332807	-0.348134	-0.348134	-0.332807	3.5132	-0.278958	0.877216	-0.337695	-0.341195	-0.332807	NA
C05A2.1	3.92111	-0.146222	0.572587	-0.365122	-0.379271	-0.3868	-0.0370533	0.172909	-0.231052	-0.360322	-0.346192	-0.444326	pph-1
C05B5.2	-0.347862	-0.347862	-0.347862	-0.347862	-0.34887	1.06317	-0.303868	-0.347862	0.159434	0.99923	-0.303868	-0.347862	NA
C05C10.2	-1.04371	-0.970646	-0.620961	-0.788818	0.536442	1.00471	0.152296	0.303094	0.601364	0.820036	0.42026	-0.970646	NA
C05C10.3	1.69733	1.09666	0.426309	0.352506	-0.330359	-0.377098	-0.154246	-0.397064	-0.379125	-0.345973	-0.46702	-0.224386	NA
C05C10.4	-0.270617	-0.270617	-0.28102	-0.270617	-0.263741	-0.28102	-0.28102	-0.28102	-0.251413	-0.263983	-0.206343	2.8062	pho-11
C05C10.5	-0.716054	-0.897395	-0.656012	-0.716054	0.82982	-0.151824	-0.497867	-0.6165	-0.33624	0.594018	1.44888	-0.554427	NA
C05C10.6	-1.20371	-0.995088	-1.05007	-0.803523	1.03216	0.775995	0.0213978	0.274239	0.316091	1.17287	0.84178	-1.14534	ufd-3
C05C10.7	-0.835414	-0.84251	-0.84251	-0.835414	0.278057	0.76249	0.683397	0.253575	0.0301443	0.722902	0.362504	-0.84251	NA
C05C12.3	-0.670527	-0.693352	-0.369501	0.416092	-0.308601	-0.342157	-0.309522	-0.14588	-0.159834	-0.405952	-0.422058	1.18481	gtl-1
C05C12.5	-0.352336	-0.362057	-0.362057	-0.352336	-0.352336	1.23937	-0.281551	-0.362057	0.0416502	1.51049	-0.352336	-0.362057	NA
C05C8.1	0.655485	-0.375751	-0.240301	-0.525607	0.0734256	0.0718201	0.0579711	-0.413702	-0.380311	0.573339	0.0367828	-0.375751	NA
C05C8.2	-1.01744	-0.969663	-1.4351	-0.929962	0.3852	0.85799	0.611796	0.414091	0.87572	0.735411	0.560382	-0.284992	NA
C05C8.4	-0.881202	-0.694706	-1.29012	-1.06838	0.787752	0.604899	-0.216116	0.240799	0.200326	1.2916	0.656847	-0.569604	gei-6
C05C8.5	-0.970954	-0.970238	-0.970954	-0.808317	0.551236	0.933783	0.0503534	0.0443884	0.251553	0.946433	0.904155	-0.970238	NA
C05C8.6	-0.753972	-0.886051	-0.647253	-0.700004	0.80618	0.583083	-0.0436203	-0.150786	0.421457	1.07969	0.668701	-0.73888	hpo-9
C05C8.7	-0.13254	1.38213	0.428326	-0.0801538	-0.443732	-0.425684	-0.149251	-0.470793	-0.398836	-0.409432	-0.607583	0.0769926	NA
C05C8.9	-0.86292	-1.06342	-1.01574	-0.476491	0.477681	0.680911	0.0174183	-0.264994	0.209406	0.943376	1.33086	-0.86292	hyls-1
C05D10.1	-0.881565	0.34476	1.21297	0.0852168	-0.363401	-0.234567	0.965053	-0.0194465	0.436301	-0.359108	-0.0701574	0.42611	NA
C05D11.1	-0.765393	-1.18085	-1.47778	-0.0840623	0.00389186	0.181942	0.406404	0.822513	0.498623	0.193557	0.234685	-0.113316	NA
C05D11.10	-0.500793	-0.922052	-0.777952	-0.283162	0.338812	0.551551	0.860913	0.768304	0.614439	0.540873	0.378254	-0.648299	mrps-17
C05D11.11	-0.94534	-0.406494	-0.908689	-0.26693	-0.312497	-0.203702	-0.0672821	0.116404	-0.296248	-0.18248	-0.132951	2.00838	mel-32
C05D11.2	-0.761682	-0.793267	-0.761682	-0.181323	0.319976	0.329995	0.214866	0.141717	0.0537226	0.451036	0.275344	-0.761682	vps-16
C05D11.3	-0.354658	-0.542847	-0.831316	-0.659029	0.553584	0.831442	0.204151	-0.340941	0.0414684	0.698439	0.466413	-0.74608	tag-170
C05D11.7	-0.70374	-0.869359	-1.03605	-0.663141	0.974759	0.468453	-0.153663	-0.416534	0.244923	0.962548	1.23539	-0.869359	NA
C05D11.9	-0.678733	-1.21995	-0.921986	-0.921986	0.357087	0.445302	0.286891	0.559142	0.268657	0.481537	0.275763	-0.857241	NA
C05D12.4	-0.683325	-0.683325	0.0743098	1.5832	-0.288045	-0.511828	0.0339766	-0.162169	-0.268402	-0.642029	-0.561195	0.310478	NA
C05D2.1	0.537128	0.808182	-0.685016	-0.310204	-0.0554593	-0.654377	-0.688352	-0.321306	-0.643508	-0.344248	0.472216	-0.222413	daf-4
C05D2.10	-1.13494	-1.0589	-0.308235	-0.729585	0.692854	0.606855	0.0845246	0.175246	0.443431	1.18244	0.555404	-1.10415	NA
C05D2.5	-1.05321	-1.05548	-1.05548	-0.967048	0.652073	1.16447	0.381246	-0.0666771	1.11083	0.819177	0.438131	-1.05548	xnd-1
C05D2.6	-1.16174	-0.648116	-1.05403	-0.648116	0.162755	0.685675	-0.0828984	0.164802	0.50843	0.453258	0.547287	-0.534152	NA
C05D2.8	-0.7843	-0.7843	-0.720617	1.25868	-0.428004	-0.519409	0.0314619	0.0307127	-0.156636	-0.492226	-0.356627	0.619801	NA
C05D9.1	-1.31718	-0.146492	-0.860611	0.171993	-0.179668	-0.210578	-0.209635	-0.160271	-0.41631	0.034813	0.119823	0.172227	snx-1
C05D9.7	-0.667407	-0.42116	-0.42116	-0.42116	0.304288	-0.42116	-0.42116	-0.42116	-0.42116	-0.0795725	0.516385	-0.42116	NA
C05D9.9	0.35912	3.17957	0.137121	0.767049	-0.441322	-0.466247	-0.338652	-0.480636	-0.31464	-0.475163	-0.481516	0.155436	NA
C05E11.5	-0.56864	-0.56864	-0.0292769	0.626553	-0.38643	-0.371409	-0.00411067	-0.0951416	-0.192076	-0.382143	-0.348138	1.44811	amt-4
C05E11.8	-0.189919	-0.060574	-0.186556	-0.172332	-0.252219	-0.186556	-0.186556	-0.172332	-0.186556	-0.179444	-0.216317	-0.186556	flp-12
C05E4.9	-0.0308415	2.47587	1.0009	0.22095	-0.479719	-0.652229	-0.367099	-0.482121	-0.410884	-0.509608	-0.512431	0.25149	gei-7
C05G5.4	2.14285	1.22656	1.17434	0.617521	-0.772073	-0.689637	-0.167046	0.0900057	-0.645348	-0.622298	-0.76725	0.181984	NA
C06A1.1	-1.14799	-1.11091	-0.964077	-0.840004	0.313046	0.841394	-0.121449	-0.47917	0.200792	1.28383	0.665845	-0.729475	cdc-48.1
C06A1.5	-1.03728	-1.29636	-0.791405	-0.812096	0.581616	0.862835	0.987005	0.737582	0.718069	0.889885	0.813577	-0.584562	rpb-6
C06A12.3	1.01377	-0.455734	0.374812	-0.454958	-0.455245	-0.159401	-0.40191	1.48	-0.394942	-0.30491	-0.468274	-0.455734	NA
C06A5.1	-1.34342	-0.706033	-0.810682	-0.833681	0.731336	0.860883	0.384131	0.0256114	0.709514	1.08203	0.622046	-1.23856	NA
C06A5.3	-1.02478	-0.759865	-1.10717	-0.55037	0.51392	0.545732	-0.262351	-0.0705592	0.520818	0.502809	0.413353	-1.02478	NA
C06A5.6	-0.882367	-1.12553	-1.12553	-0.882367	0.81988	0.972848	-0.102818	-0.13889	0.823007	1.28924	0.75526	-0.882367	NA
C06A5.7	2.01714	-0.095147	1.34445	-0.52181	0.0525522	-0.177955	-0.250428	-0.403293	-0.364204	0.0842831	0.273883	-0.631572	unc-94
C06A5.8	-0.91497	-0.945568	-0.945568	-0.91497	0.945693	0.552456	0.137325	-0.409468	0.358782	0.811853	0.868017	-0.91497	NA
C06A5.9	-0.937176	-0.937176	-0.937176	-0.937176	0.562063	0.964721	0.250064	0.266665	0.0950824	1.07722	0.976146	-0.937176	rnf-1
C06A6.3	-1.13792	-1.07294	-1.07294	-0.608383	0.511805	0.740583	0.00339896	0.154764	0.393214	0.700264	0.602369	-0.768961	mvb-12
C06A6.4	-0.766929	0.816588	-0.569833	0.268047	-0.108651	-0.235052	-0.0748266	-0.160099	-0.0868534	-0.191563	0.136339	0.499988	NA
C06A6.5	0.417417	1.14195	-0.0969213	-0.36632	-0.210397	-0.342924	0.617612	-0.0940325	-0.0651329	-0.277814	-0.345396	-0.488608	NA
C06A8.1	-0.536778	1.10518	-0.727753	-0.663271	-0.409707	-0.322086	-0.170307	-0.166191	0.014362	-0.406846	-0.193827	1.69254	NA
C06A8.2	-0.833276	-0.833276	-0.833276	-0.813845	0.591326	0.390627	0.270823	-0.0605978	0.523964	0.644719	0.646835	-0.813845	NA
C06A8.3	2.34198	1.64167	0.57789	-0.100063	-0.566485	-0.538963	-0.47198	-0.453963	-0.486717	-0.617374	-0.651099	0.0125185	NA
C06A8.4	-0.911625	-0.911625	-0.919233	-0.911625	0.862353	0.913274	0.538927	-0.0619147	0.595091	1.1731	0.738061	-0.911625	skr-17
C06A8.5	-0.941562	-0.941562	-0.941562	-0.941562	0.135352	1.26602	0.208895	0.0183024	0.807555	1.02774	0.211232	-0.931736	spdl-1
C06A8.6	-0.297897	-0.351394	-0.351394	-0.351394	-0.297897	1.18774	-0.297897	-0.351394	-0.246291	1.08643	-0.297897	-0.28196	NA
C06A8.7	3.17691	0.26498	0.399607	-0.402161	-0.367314	-0.402161	0.78065	-0.279906	0.0349744	-0.41592	-0.402161	-0.429679	srh-39
C06B3.3	-0.501282	-0.397607	0.46378	0.961615	-0.26984	-0.253756	-0.172912	-0.287484	-0.322861	-0.382208	-0.443152	-0.33117	cyp-35C1
C06B8.8	-1.42569	-1.13522	-0.51447	0.304213	-0.436936	-0.292587	0.248397	0.304854	0.328524	-0.669009	-0.404058	0.758536	rpl-38
C06C3.1	-0.133383	0.125616	-0.0778273	-0.920928	0.0693231	0.147097	0.833244	0.207312	0.748559	0.358472	0.590861	-1.3266	mel-11
C06E1.1	-0.678817	-0.522323	3.85622	-0.403609	0.204525	-0.0619565	-0.522323	-0.522323	-0.417188	0.28669	0.418743	-0.514357	NA
C06E1.10	-1.12073	-1.12073	-0.673295	-0.841216	0.0534104	0.160648	0.348306	0.439913	0.850924	0.541875	0.65625	-0.413516	rha-2
C06E1.9	-1.13561	-1.13561	-0.206286	-0.863232	0.781807	0.429355	0.0590442	-0.087528	0.46437	0.521075	0.418353	-1.01091	NA
C06E7.1	-1.29341	-1.28351	-1.08518	-1.11014	0.353551	0.567222	0.585414	0.732232	0.8269	0.409738	0.511233	-0.82509	sams-3
C06E7.3	-0.899347	-1.13977	1.64956	-0.910833	0.264296	0.766936	0.903422	-0.0521218	0.854271	1.04128	0.521923	-1.18811	sams-4
C06E8.3	2.03528	2.15267	2.29311	0.110281	-0.339118	-0.628585	-0.558008	-0.498021	-0.726668	-0.682796	-0.257343	0.0458385	prk-1
C06G1.4	1.68013	0.854424	0.307844	0.306566	-0.447908	-0.758719	-0.588361	-0.441272	-0.643901	-0.679544	-0.504735	0.526806	ain-1
C06G1.5	2.38938	2.57838	0.501638	-0.0858644	-0.447629	-0.402287	-0.0203089	-0.317523	-0.188109	-0.391502	-0.599252	-0.108446	NA
C06G3.10	-1.02356	-1.02356	-0.583207	-0.928413	0.846043	0.579748	0.494608	-0.381296	0.497183	0.948492	0.868673	-0.985655	cogc-2
C06G3.11	-0.482273	-1.19262	-0.826144	-0.0832015	0.139366	0.0530476	0.0604612	0.632415	0.126274	0.183169	0.287894	-0.664707	tin-9.1
C06G3.2	-0.991692	-0.998192	-0.998192	-0.909197	0.699814	0.981852	0.660473	0.168507	0.546113	1.13959	0.609729	-0.998192	klp-18
C06G3.3	-0.412769	-0.412769	-0.412769	-0.412769	-0.413518	-0.403765	1.20953	0.917061	0.0286155	-0.403765	-0.413144	-0.412769	NA
C06G3.5	-0.827868	-0.822961	-0.550684	1.45367	-0.225687	-0.351351	0.649035	0.19766	-0.397825	-0.521689	-0.560891	0.48716	NA
C06G3.7	0.775198	-0.548649	0.389631	-0.338755	-0.207859	-0.302979	0.338458	1.57874	-0.21446	-0.19325	-0.282902	0.000325886	trxr-1
C06G3.8	-0.89857	-0.89857	-0.905243	-0.782975	0.0500977	0.560793	0.511431	0.592164	1.0204	0.488598	0.158736	-0.89857	NA
C06G3.9	-1.04212	-0.596225	-0.610767	-0.445733	0.346052	0.466395	0.565469	-0.649954	0.729674	0.536989	0.502145	0.0489569	NA
C06G4.1	-0.741921	-0.771467	-0.829947	-0.771467	0.339257	0.693862	0.108111	0.109706	0.543302	0.551366	0.414319	-0.829947	NA
C06G4.2	1.66148	2.62682	0.989585	-0.195381	-0.446192	-0.39971	-0.344093	0.0512649	-0.528253	-0.420545	-0.50203	-0.0425288	clp-1
C06G8.1	-0.387385	-0.387385	-0.301833	-0.202752	-0.380745	-0.335758	-0.227274	-0.249113	-0.13261	-0.115332	-0.301555	1.85135	swt-3
C06G8.2	0.406156	-0.359037	-0.335718	-0.359037	-0.321437	-0.335718	-0.285769	4.35526	-0.269727	-0.269727	-0.359037	-0.335718	pept-2
C06H2.1	1.99824	1.14356	0.291272	0.623573	-0.650576	-0.652447	0.0955102	-0.215823	-0.591958	-0.6811	-0.86175	-0.182225	atp-5
C06H2.2	-0.420778	-0.590153	-0.341349	-0.596901	-0.0395694	0.484237	0.155599	0.501052	0.370979	0.235973	0.31295	-0.567675	NA
C06H2.3	-0.659845	-0.659845	-0.362306	0.0808186	0.742898	0.382021	-0.153468	-0.0627337	0.367425	0.440972	0.165548	-0.659845	NA
C06H2.6	-0.918242	-0.891197	-0.657226	-0.564702	0.80567	0.526123	-0.0509913	-0.380005	0.0814448	0.71272	1.02386	-0.717533	NA
C06H2.7	-0.599688	-0.644629	-0.0479715	-0.445607	0.619429	-0.445607	-0.541412	-0.445607	-0.551093	0.109137	1.54686	-0.599688	NA
C06H5.1	-0.3401	-0.3401	-0.350635	-0.3401	-0.3401	-0.350635	-0.3401	-0.3401	0.0374907	-0.0299808	-0.0532796	1.89724	fbxa-156
C07A12.4	-0.938217	-0.566722	-0.100922	1.21898	-0.492726	-0.481363	0.673924	0.199697	0.0264875	-0.509714	-0.51168	0.907906	pdi-2
C07A12.5	-0.521677	-0.728239	-0.521677	-0.521677	0.328532	-0.416224	-0.702457	-0.416224	-0.416224	0.278364	0.823117	-0.416224	spr-3
C07A9.2	-0.863342	-0.784997	-1.24988	-0.878325	0.825394	0.755564	0.357018	-0.0514779	0.629735	0.686754	0.616414	-0.939277	NA
C07A9.3	-0.722584	0.0388788	-0.902313	-0.735392	0.57943	0.117005	-0.105392	-0.530858	-0.288909	0.906037	0.701395	-0.393481	tlk-1
C07A9.7	-1.21243	-1.21243	-1.0092	-0.771695	0.383318	0.763843	0.209046	0.00356643	0.562166	0.624952	0.655675	-1.0092	set-3
C07D10.2	-1.1635	-0.788927	-0.543138	-1.11605	0.839519	0.529638	-0.0700742	-0.262469	0.379133	0.794447	1.39343	-0.804685	bath-44
C07D8.6	-1.06097	-0.987461	0.312128	0.780809	0.148737	-0.640534	-0.0821335	-0.544363	-0.788804	-0.455221	0.407556	0.829202	NA
C07E3.1	-0.932417	-0.932417	-0.893456	-0.932417	0.540952	0.30474	0.243376	0.272754	0.46798	0.97653	0.714614	-0.893456	stip-1
C07E3.2	-0.63585	-1.14695	-1.14695	-0.908855	0.218869	0.506247	0.524596	0.895213	0.899487	0.175599	0.174683	-0.555908	pro-2
C07E3.6	-0.758372	0.370472	-0.549607	-0.549607	0.59948	-0.434303	-0.497737	-0.434303	-0.478276	0.125801	1.3045	-0.434303	ceh-58
C07E3.9	-0.548438	-0.548438	0.703152	-0.548438	-0.261277	0.742864	-0.404589	-0.145772	0.684106	0.565089	0.159336	-0.424523	NA
C07F11.1	-1.18676	0.0972857	-0.039774	-0.572101	1.03007	0.36448	-0.420817	-0.477605	-0.153554	0.847105	0.782135	-0.641151	tol-1
C07G1.3	-1.02143	-0.153535	-0.61704	-0.934705	0.754551	0.373978	0.0576076	-0.376922	0.426581	0.337079	0.941716	-1.1076	pct-1
C07G1.4	0.450675	-0.622662	0.527363	-1.21515	0.527546	0.678729	-0.0479446	-0.114009	0.454664	0.665042	0.958654	-1.07999	wsp-1
C07G1.5	-1.17633	-0.909234	-0.705115	-0.847133	0.632517	0.685068	0.18925	-0.381964	0.334305	0.686555	0.887728	-0.823002	hgrs-1
C07G1.6	-0.407711	-0.407711	-0.407711	-0.407711	-0.421401	1.14603	-0.229795	-0.330745	-0.309133	1.13718	-0.369228	-0.407711	NA
C07G1.8	-1.03291	-1.03291	-1.03201	-0.26299	0.139707	0.248021	0.104218	0.0496238	0.0696548	0.592502	0.118622	-1.03201	glrx-22
C07G2.1	-0.921069	-0.877793	-0.697992	-0.692735	1.28001	0.109869	-0.573975	-0.654441	-0.450655	0.93338	1.43484	-0.660343	cpg-1
C07G2.2	-0.957326	-1.00335	-1.02587	0.116152	0.268851	0.217526	-0.0222651	-0.672042	0.253569	0.523662	0.179747	-0.100666	atf-7
C07G2.3	-1.48501	-0.703595	-0.433146	-0.602093	0.233938	0.286009	0.601504	0.670626	0.462494	0.270022	-0.163473	-0.379991	cct-5
C07G3.9	-0.741431	-0.198617	-0.741431	0.578153	-0.094803	-0.171368	-0.202054	0.0706896	-0.267904	-0.123283	-0.165578	0.153682	ugt-64
C07H4.2	-0.78135	-0.624614	-0.847	-0.616307	0.398096	0.486325	0.265365	-0.323296	0.291068	0.773071	0.780564	-0.715293	clh-5
C07H6.1	-0.362856	-0.730331	0.0804362	-0.362856	-0.0592836	0.683816	-0.154468	-0.308993	-0.0314145	0.0675225	-0.0872927	-0.730331	lig-4
C07H6.2	-0.293574	-1.06519	-0.665701	-0.871861	0.747476	0.53462	0.0456862	-0.197258	0.0336567	0.735834	0.582065	-1.03834	NA
C07H6.4	-1.52652	-0.70877	-1.40513	-0.544151	0.45627	0.648068	0.207038	0.845666	0.353828	0.273265	0.227327	-0.608934	NA
C07H6.5	-1.10296	-1.00421	-0.937983	-0.964691	0.397693	0.812943	-0.0110886	-0.177146	0.789198	0.886908	0.483086	-0.865181	cgh-1
C07H6.6	-0.991662	-0.991662	-0.991662	-0.819232	0.637349	0.849402	0.268092	-0.144402	0.820337	0.664989	0.394122	-0.872141	clk-2
C07H6.8	-0.775327	-0.737048	-0.737048	-0.415615	0.469362	0.263516	-0.00729848	0.0880523	-0.0265199	0.233125	-0.0962417	-0.737048	cux-7
C08A9.10	-0.29398	-0.29398	-0.257016	-0.29398	-0.29398	-0.257016	-0.213083	1.2857	-0.29398	-0.257016	-0.29398	-0.257016	NA
C08B11.1	-0.641635	-0.754271	-0.627366	-0.754271	1.29846	0.153186	-0.450001	-0.49472	-0.195813	0.432992	1.29892	-0.754271	zyg-11
C08B11.2	-1.01454	-1.05936	-0.49153	-1.01047	0.399682	0.694762	-0.0225166	0.0989544	0.869164	0.673323	0.926153	-1.05936	hda-2
C08B11.3	-0.965076	-0.945146	-0.738907	-0.865807	1.12099	0.676447	0.173052	-0.165251	0.185696	0.934432	1.39359	-0.957673	NA
C08B11.4	-0.726843	-0.535885	-0.421996	1.20059	-0.530006	-0.50632	-0.0493363	-0.0168536	-0.410101	-0.594812	-0.516216	0.941055	nrf-6
C08B11.5	-1.17601	-1.13862	-0.904293	-0.693445	0.664076	0.867707	0.997851	0.32264	0.481535	0.868856	0.91597	-0.880959	sap-49
C08B11.6	-0.5101	-1.09494	-0.595552	-0.72304	0.575229	0.754995	0.282542	0.220827	0.555987	0.717713	0.355605	-0.599271	arp-6
C08B11.7	-1.03019	-1.03019	-1.03019	-0.588321	0.656751	1.00676	0.660069	0.818824	0.588269	0.74498	0.627259	-1.03019	ubh-4
C08B11.8	-1.14378	-1.11649	-1.14378	-0.365005	0.788577	0.706372	0.519666	-0.0480658	0.614681	0.880938	0.725632	-0.554192	NA
C08B6.3	-0.478084	-0.478084	-0.487612	0.276456	-0.434452	-0.391235	1.2862	-0.478084	0.973609	-0.456268	-0.460999	0.910022	NA
C08B6.7	-0.867681	-0.787469	-0.702012	-0.606205	0.845673	0.691863	-0.26415	-0.205239	0.0453815	1.02438	0.950439	-0.892253	NA
C08B6.8	0.0944675	-0.741783	-1.22871	-0.625912	0.427524	0.693193	0.597373	0.184324	0.521593	0.575739	0.559346	-0.689816	NA
C08B6.9	-1.1704	-0.679015	-1.1704	-0.996234	0.971285	0.838135	0.626392	0.166204	0.892928	0.887026	0.65767	-0.738153	aos-1
C08C3.2	-0.898458	-0.898458	-0.898458	-0.898458	0.814967	0.693043	0.0236217	-0.347179	0.125914	1.0709	1.30382	-0.898458	bath-15
C08C3.4	-1.08451	-1.0661	-1.08451	-1.0661	0.622621	0.849518	0.558894	0.218773	0.929648	1.0154	0.671592	-0.974941	NA
C08F11.11	-0.317325	-0.317325	-0.309139	-0.317325	-0.307164	-0.309358	-0.309139	4.00317	-0.309139	-0.311561	-0.320212	-0.317325	NA
C08F11.12	-0.233262	-0.278159	-0.278159	-0.321673	-0.278159	-0.261746	-0.278159	0.313706	-0.278159	-0.278159	-0.321673	-0.278159	NA
C08F11.8	-0.485075	-0.485075	0.417946	0.832977	-0.328122	-0.318777	-0.124284	-0.229895	-0.334067	-0.439904	-0.424659	-0.334679	ugt-22
C08F8.1	-0.521178	-0.806328	-0.251552	-0.384657	0.20408	0.605878	0.297708	0.108499	0.577033	0.0400647	0.658836	-0.836795	pfd-1
C08F8.2	-0.0300177	-1.41105	-0.758022	-0.487919	0.314049	0.546057	0.319254	0.296055	0.357429	0.611037	0.406167	-0.804606	NA
C08F8.3	-0.808456	-0.808456	-0.808456	-0.808456	0.886715	0.364341	-0.25084	-0.335972	-0.0175611	1.37837	1.61788	-0.802716	NA
C08F8.6	-0.325219	-0.325219	-0.356762	-0.325219	-0.325219	1.66961	-0.320337	-0.356762	-0.325219	1.34072	-0.322778	-0.325219	NA
C08F8.9	-0.262348	-1.16443	-0.573745	0.128054	-0.0123459	0.0497115	0.569785	0.655021	0.295523	-0.2369	-0.340646	-0.153117	NA
C08H9.15	-0.158866	0.298444	1.31227	0.0953859	-0.541435	-0.571869	0.659307	0.128314	-0.314402	-0.716674	-0.683389	0.545411	NA
C08H9.2	-1.34597	-1.22769	-0.656564	0.973016	-0.31945	-0.426846	0.09393	-0.245018	-0.487431	-0.478587	-0.345949	1.53916	NA
C08H9.3	-0.882357	-0.94103	-0.94103	-0.416252	0.411915	0.723767	0.223839	0.0428804	0.260562	0.132393	0.0441659	-0.882357	NA
C09B8.1	0.385782	1.40424	1.01636	1.34214	-0.517366	-0.329882	0.106968	0.0898489	-0.0786132	-0.447334	-0.583795	-0.240123	ipp-5
C09B8.6	1.84173	1.9258	1.30308	0.38038	-0.757747	-0.774014	-0.117236	-0.224651	-0.587634	-0.916657	-0.758188	0.42853	hsp-25
C09B8.7	0.24058	0.514413	0.995384	-0.0922303	-0.164833	-0.455264	-0.480939	0.215629	-0.573568	-0.145415	-0.124171	0.101213	pak-1
C09B9.4	-0.380143	-0.380143	-0.380143	-0.380143	-0.390282	1.02196	-0.179325	-0.380143	-0.236307	0.969252	-0.380143	-0.380143	NA
C09B9.6	-0.331635	-0.331635	-0.389749	-0.335738	-0.322732	1.43197	-0.259816	-0.389749	-0.00574104	1.83826	-0.313235	-0.305313	msp-55
C09D1.1	1.71317	1.55976	0.932643	0.0394642	-0.569729	-0.564074	-0.499313	-0.382033	-0.520755	-0.593139	-0.602265	-0.148834	unc-89
C09D4.1	2.80043	-0.107899	0.034045	-0.269149	-0.475696	-0.486712	-0.374883	-0.183739	-0.409884	-0.353071	-0.332747	0.583492	NA
C09D4.2	-0.725037	-0.461468	1.05389	-0.0774906	-0.426713	-0.365734	-0.278272	2.03863	-0.199669	-0.396615	-0.532518	0.302524	NA
C09D4.5	-1.94363	-1.40972	-0.93591	0.105588	0.0993762	0.383262	0.916572	1.01971	0.643707	-0.0679926	-0.0617341	-0.126312	rpl-19
C09D8.1	-0.768038	1.94146	1.26214	-0.484203	-0.178576	-0.518352	-0.54004	0.270526	-0.599556	-0.26372	-0.190936	-0.476888	ptp-3
C09E7.7	-0.872021	-0.710955	-0.241835	-0.710955	0.0934798	0.354342	-0.190571	0.0799031	0.493433	0.48534	0.18058	-0.668766	NA
C09E7.8	-0.843191	-0.0728953	-0.940483	-0.843191	0.562284	0.445261	-0.0308602	0.196694	0.92163	0.522896	0.420465	-0.843191	NA
C09E9.1	-1.01931	-0.402735	-0.285374	-0.610565	0.281841	0.479224	0.179585	-0.359965	0.0906138	0.768752	1.00537	0.000729968	NA
C09F12.1	-0.635628	-0.681264	0.190757	1.75693	-0.316125	-0.481846	-0.0643072	0.0288377	-0.209158	-0.502451	-0.342043	-0.635628	clc-1
C09F5.2	-0.979981	0.247851	-0.073844	0.688039	0.138646	-0.145898	0.228638	0.61848	-0.183661	0.104097	0.207706	0.523289	orai-1
C09G12.8	0.361663	-1.19018	0.673465	-0.885017	0.362823	0.343682	-0.102047	0.413577	0.394686	0.44836	-0.085938	-0.0449489	ced-10
C09G12.9	-0.803467	-0.959049	-0.57172	-0.930082	0.528811	0.373539	0.00868756	-0.352427	0.199376	0.746888	0.85651	-0.976428	tsg-101
C09G4.1	-0.255375	-1.13466	-0.589503	-0.787124	0.865797	0.425513	0.302071	-0.248415	0.219332	0.918983	1.20679	-0.365399	hyl-1
C09G4.2	0.731326	0.346341	-0.399947	1.18505	-0.492819	-0.599187	0.400505	0.498423	-0.514476	-0.617444	-0.854992	-0.167273	NA
C09G4.3	-1.01151	-1.08155	-1.11815	-1.0424	0.987804	0.724594	-0.00946981	-0.0410382	0.276063	0.926977	1.34728	-0.965922	cks-1
C09G5.2	-1.15205	-0.111574	0.190211	-0.695576	0.266633	0.346281	0.738145	0.868873	0.42437	0.757033	0.539721	-1.12485	dph-2
C09G5.4	-0.674664	-0.525903	-0.605031	0.707533	-0.136078	-0.391058	0.0841384	-0.134383	-0.400716	-0.532491	-0.605031	0.362098	col-39
C09G5.5	-0.438959	2.16761	0.695498	0.579448	-0.697515	-0.741421	-0.428743	-0.460913	-0.40422	-0.745582	-0.770254	1.16161	col-80
C09G9.1	0.254262	0.623465	-0.264467	-0.561852	0.0409379	0.221555	-0.126461	-0.190203	0.1503	0.49376	0.0305296	-0.77022	NA
C09G9.2	-1.06413	-1.04309	-1.0014	-0.706305	0.780599	0.909396	0.25503	0.180603	0.483042	0.94132	1.14581	-1.0014	NA
C09G9.6	-1.01134	-1.01134	-0.877354	-0.888213	0.995214	0.421687	-0.189208	-0.524094	0.118315	0.879618	1.35311	-0.867049	oma-1
C09H10.10	-0.759692	-0.793674	-0.793674	-0.759692	0.52286	0.902913	0.480544	-0.0786057	0.649019	0.72414	0.492242	-0.759692	NA
C09H10.2	-1.48315	-0.88431	-0.767258	0.433442	-0.316304	-0.25954	0.422528	0.313287	0.234872	-0.631541	-0.620139	0.432403	rpl-41
C09H10.3	2.37315	1.20108	1.29312	0.294361	-0.374074	-0.30422	0.37764	0.133207	-0.329616	-0.381922	-0.766288	-0.454432	nuo-1
C09H10.5	-0.947681	-0.947681	-0.374685	-0.711078	0.624154	0.451549	0.0701764	-0.426548	0.218224	0.90683	0.963069	-0.272052	NA
C09H10.6	-0.930255	-1.03916	-1.03916	-0.990549	0.873828	0.671564	0.290643	-0.172162	0.472663	0.857712	0.844009	-0.816088	nasp-1
C09H6.1	-0.186536	-0.427467	0.307147	-0.76669	0.453782	0.524279	-0.00318819	0.038805	0.132671	0.77234	0.632422	-0.518226	spr-4
C09H6.2	-0.387408	-0.312393	-0.345376	0.504234	-0.418941	-0.539837	-0.274155	-0.431105	-0.175176	-0.626527	-0.386103	0.169643	lin-10
C09H6.3	-1.1718	-1.09502	-1.1718	-0.773679	0.59124	1.04184	0.776341	-0.0176028	0.674361	0.884699	0.870457	-0.918406	mau-2
C10A4.4	-0.338362	-0.338362	-0.269184	-0.269184	-0.269184	-0.269184	-0.269184	5.50087	-0.309877	-0.269184	-0.338362	-0.269184	NA
C10B5.1	-0.845459	-0.845459	-0.847844	-0.845459	0.535575	0.836006	0.844293	-0.0731868	0.266209	0.891382	0.848049	-0.845459	NA
C10B5.3	0.914764	-0.0840764	-0.140034	-0.358259	-0.429348	-0.369803	0.554517	0.177101	-0.0993474	-0.419534	-0.424899	-0.419534	NA
C10C5.6	-1.19063	-0.417777	-1.25169	-0.594746	0.904601	0.194823	-0.169927	-0.20182	0.101877	0.691197	0.792805	-0.349007	daf-15
C10C6.1	-0.762499	-0.587949	-0.612956	-0.923128	0.673411	0.348309	-0.216757	-0.243112	-0.00117851	0.585409	1.25757	-0.892871	kin-4
C10C6.5	-0.944346	-1.01429	-1.01429	-0.874388	0.910239	0.617243	-0.296225	-0.332715	0.47524	1.27795	1.31217	-0.800229	wht-2
C10C6.6	-1.15283	-1.38736	-0.614457	-0.576405	0.749287	0.743638	0.105304	-0.10829	0.547012	1.12298	0.829424	-1.13232	NA
C10E2.6	-1.03928	-0.308604	-0.168007	1.20697	-0.167706	-0.335338	-0.393765	-0.814116	-0.318277	-0.420253	-0.0880743	1.8212	NA
C10F3.1	-0.687633	-0.864911	-0.864911	-0.687633	0.62195	0.345145	-0.377567	-0.344308	-0.342184	0.426829	1.07076	-0.864911	cpg-4
C10G11.5	-0.558847	-1.03035	-0.635346	-0.0790099	0.093128	-0.116096	0.130171	-0.574162	-0.137244	0.105752	0.0894455	1.08298	pnk-1
C10G11.6	-1.02068	-1.02068	-0.134366	-0.630877	0.177545	0.40869	0.35307	0.0450092	0.782625	0.364247	0.139244	-1.00942	NA
C10G11.7	-1.01804	-0.96292	-0.355592	-1.09107	0.701661	0.428033	-0.217601	-0.0829021	0.153372	0.642798	1.02334	-1.01215	NA
C10G11.8	-0.319543	-0.342951	-0.342951	-0.342951	-0.344887	1.57252	-0.319543	-0.342951	-0.209936	1.55549	-0.342951	-0.342951	NA
C10G11.9	-0.366127	-0.427973	-0.427973	-0.427973	-0.366127	1.75855	-0.366127	-0.427973	-0.194086	1.31735	-0.328665	-0.366127	NA
C10G8.4	-0.286191	-0.286191	-0.289504	-0.289504	-0.289504	-0.289504	-0.289504	3.97861	-0.289504	-0.289504	-0.309389	-0.289504	NA
C10G8.5	3.90549	0.448898	0.152616	-0.350128	-0.370648	-0.355925	-0.350667	-0.347354	-0.360831	-0.352241	-0.384863	-0.291718	ncx-2
C10G8.8	-0.336254	-0.481681	-0.119664	0.865613	-0.668595	-0.574127	-0.0299113	0.107618	-0.393389	-0.787467	-0.691964	1.77245	NA
C10H11.1	-0.940425	-0.940425	-0.984777	-0.940425	0.44021	0.47581	0.173046	0.0320955	0.771666	0.710656	0.519365	-0.940425	viln-1
C10H11.10	-0.970655	-0.970655	-0.80558	-0.850722	1.24431	0.834026	-0.199192	-0.438925	0.276182	1.11438	1.16699	-0.71551	kca-1
C10H11.8	-0.955092	-1.03838	-0.79339	-0.999585	0.200411	0.697375	0.21001	0.626722	0.89255	0.604597	0.61596	-0.912442	NA
C11D2.4	-1.13333	-1.2591	-0.913739	-0.294712	0.958464	0.591571	0.209415	-0.189731	0.238359	0.81939	1.05846	-0.206069	NA
C11D2.7	-0.754122	-0.557961	-0.557961	-0.398463	0.0584306	0.266242	0.429393	0.155737	0.185096	0.196014	0.312127	-0.35803	NA
C11E4.1	0.70984	0.367549	0.862729	-0.287042	-0.315532	-0.333634	-0.159023	-0.215443	-0.250518	-0.325308	-0.350701	-0.287042	NA
C11G6.3	0.643413	0.535723	0.0300147	-0.451936	-0.0278176	-0.429282	-0.509866	-0.506283	-0.677211	-0.144054	0.410599	-0.500136	NA
C11H1.3	0.542705	-0.513415	0.925064	-0.182108	0.233506	-0.513415	-0.503721	-0.232743	-0.287668	-0.235425	0.26644	-0.513415	NA
C12C8.2	-0.268627	-0.450683	0.266818	2.03411	-0.447201	-0.418865	-0.0748732	-0.401833	-0.486075	-0.486075	-0.529572	-0.401804	NA
C12C8.3	-0.799296	-0.865383	-0.581396	-0.720596	1.13273	-0.0926341	-0.604267	-0.505127	-0.31984	0.40606	0.906227	-0.613391	lin-41
C12D12.1	-0.793046	-0.639583	-0.790385	0.916741	-0.408257	-0.53491	-0.12394	0.0341262	-0.469772	-0.325625	-0.231452	1.68007	NA
C12D12.2	0.327218	3.77367	0.68452	-0.0855209	-0.530441	-0.471295	-0.30151	-0.370349	-0.401419	-0.465712	-0.539495	-0.151556	glt-1
C12D8.1	-0.793989	-0.374226	-0.530552	-0.426094	0.534176	0.166331	-0.0596611	-0.0979994	-0.0616202	0.839857	0.955211	-0.590385	NA
C12D8.10	-0.976112	-0.904237	-0.529271	-1.02239	0.891419	0.651292	0.00784854	-0.721752	0.572904	1.11166	1.01565	-1.20711	akt-1
C12D8.11	-0.417181	-1.00397	0.472908	-0.23496	0.0424364	0.201827	0.40442	0.228312	0.298531	0.688259	0.367156	-0.0796801	rop-1
C12D8.16	1.7103	-0.108702	1.22206	-0.278458	-0.278458	-0.287804	-0.278458	-0.278458	-0.278458	-0.287804	-0.278458	-0.287804	fipr-7
C12D8.18	0.145525	-0.1954	0.224486	-0.1954	-0.204164	-0.1954	-0.1954	-0.1954	-0.163421	-0.1954	-0.204164	-0.1954	fipr-5
C12D8.5	-0.670825	-0.673317	-0.494618	0.951282	-0.46213	-0.299669	0.925223	0.287955	0.220435	-0.276985	-0.582722	-0.494618	daf-36
C13B4.1	-1.09849	-0.725843	-0.563354	-0.325282	-0.0783668	0.321495	-0.0928557	-0.273376	-0.10484	0.306664	0.399303	-0.454057	NA
C13B4.2	-1.16822	-1.16822	-1.34451	-0.784783	1.0122	0.746832	0.14614	0.186225	0.461295	1.29299	0.728034	-0.606937	usp-14
C13B7.6	-0.927842	-0.927842	-0.846922	-0.633453	0.29293	0.325928	-0.112883	-0.0835845	0.428906	0.237567	0.259156	-0.635192	NA
C13B9.1	1.64711	-0.270326	0.152274	0.0886235	-0.343739	-0.284378	-0.0639986	0.149694	-0.419544	-0.644575	-0.497605	-0.368675	NA
C13B9.3	-1.3522	-0.748819	-0.198691	-0.489596	0.0539815	0.624027	0.470452	0.176249	0.0982936	0.718364	0.196923	-0.354485	NA
C13C4.4	-0.610935	1.2857	-0.610794	-0.582045	0.108132	0.794699	-0.349862	-0.610794	-0.610794	0.409057	-0.267454	-0.610794	NA
C13C4.5	-0.61874	-0.213312	-0.463425	0.184567	-0.425361	-0.366921	-0.338673	0.453602	-0.395248	-0.0820271	-0.337028	-0.358639	NA
C13F10.2	-0.770112	-0.758679	-0.758679	-0.443509	0.519849	0.170946	-0.404416	-0.712446	-0.0447483	0.0879956	1.22587	-0.712446	NA
C13F10.4	-0.479017	-0.57078	-0.0108138	-0.485968	0.458127	0.639074	-0.175578	-0.0305611	0.0780509	0.538258	0.789497	-1.26264	NA
C13F10.5	-1.0833	-0.584143	-0.378444	-0.68836	0.615572	0.863681	0.0661349	-0.133543	0.337895	0.599797	0.733698	-1.0833	NA
C13F10.6	0.317406	-0.98822	-0.98822	-0.98822	0.468698	0.692023	0.0284237	-0.100722	0.44245	0.863179	1.02399	-0.98822	NA
C13F10.7	-0.910115	-0.848923	-0.737788	-0.738955	0.706177	0.48629	-0.0901692	-0.291286	0.558253	0.947586	1.03773	-0.752582	NA
C13G3.3	-1.00695	-0.878531	-0.243381	-0.848773	0.794487	1.1005	-0.325081	-0.728785	0.495679	1.1212	0.571012	-1.11829	pptr-2
C13G5.2	-1.0004	-1.0004	-1.05966	-0.968365	0.808598	0.829912	0.048056	0.0485531	0.436548	1.01073	0.963988	-1.0004	NA
C14A11.9	0.206375	0.239632	-0.0743669	-0.180685	-0.121536	-0.559657	-0.458447	-0.160632	-0.496827	-0.279542	0.171723	-0.309282	NA
C14A4.1	-1.33851	-0.930966	-1.00933	-0.709382	0.0529193	0.937994	0.611618	0.934927	0.658615	0.263961	0.0272921	-0.820018	dohh-1
C14A4.10	-0.925471	-0.336734	-1.10613	-0.797152	0.299322	0.266191	0.69075	0.536185	0.166488	0.554105	0.318592	-0.925471	taf-13
C14A4.11	-0.420139	-0.843202	-1.08991	-0.962703	0.628329	0.827593	0.751403	0.246572	0.353176	0.97714	0.924535	-0.820529	NA
C14A4.14	-1.43496	-0.37493	-0.904501	-0.341832	0.0242382	0.929693	0.959211	0.771451	0.64699	0.593412	0.0372682	-0.833132	mrps-22
C14A4.2	-1.13141	-0.7984	-0.292281	-0.377781	0.112473	0.648356	0.659215	0.261965	0.519416	0.401701	0.0639556	-0.366179	dap-3
C14A4.3	-1.10206	-0.807648	-0.530823	-0.725894	0.8974	0.476017	0.50552	-0.387429	0.138531	0.794555	0.943625	-0.910611	NA
C14A4.4	-0.793778	-1.29575	-1.1576	-0.925133	0.390328	0.841547	0.476372	0.296531	0.842215	0.466039	0.178498	-0.651129	crn-3
C14A4.5	-0.967583	-0.967583	-1.05546	-0.738059	0.485494	0.887021	0.802791	0.493723	0.541717	0.43423	0.337612	-0.956738	crn-5
C14A4.6	-0.592172	-0.592172	-0.613801	1.52655	-0.383153	-0.188002	-0.0565795	-0.0563234	-0.132222	-0.429454	-0.446411	-0.109889	NA
C14A6.1	-0.352753	-0.352753	-0.362717	-0.352753	-0.352753	-0.343922	-0.352753	-0.308726	-0.340291	-0.265329	-0.146861	3.13966	clec-48
C14B1.1	-1.23655	-0.803824	0.149348	-0.0781995	0.488349	0.1624	0.585818	0.44071	0.194047	0.993529	0.312053	-0.42222	pdi-1
C14B1.10	-0.858146	-0.725909	-0.858146	-0.725909	-0.0281055	0.214092	0.164919	0.162343	0.064578	0.254894	0.0467285	-0.725909	alkb-8
C14B1.2	-0.927249	-0.952791	-0.952791	-0.952791	0.96167	0.584306	-0.0970254	-0.475859	0.432026	1.09014	1.00421	-0.881014	NA
C14B1.3	-0.9299	-0.662394	-0.864343	-0.205425	-0.0650542	0.206579	-0.175661	-0.207865	-0.0272904	0.264072	-0.0462048	-0.154133	NA
C14B1.4	-1.06535	-1.02417	-0.959358	-0.845927	0.912496	0.538413	0.0804369	-0.114655	0.316267	0.764625	0.76747	-1.06535	wdr-5
C14B1.5	-1.02059	-0.858481	-0.858481	-0.858481	0.850596	0.888095	0.616151	0.78858	0.664863	0.486874	0.526254	-0.97388	dph-1
C14B1.6	-0.762077	-0.762077	-0.846919	-0.761544	0.143465	0.722988	0.621554	-0.169398	0.737139	0.424603	0.25319	-0.762077	nrde-1
C14B1.8	-1.16244	-0.960046	-1.10384	-0.855298	0.88555	0.784617	0.765044	-0.108454	0.603224	0.801212	0.794879	-0.960046	NA
C14B1.9	-0.948163	-1.02771	-0.811462	-0.934968	1.08318	0.692763	0.00418545	-0.272122	0.400864	1.14081	0.96567	-0.918903	NA
C14B9.1	3.12919	0.134092	0.43593	-0.324179	-0.319715	-0.310582	-0.344275	-0.329418	-0.322403	-0.336369	-0.326601	-0.329418	hsp-12.2
C14B9.10	1.78666	0.668937	0.442625	0.573364	-0.502317	-0.530692	-0.14033	0.0469069	-0.357155	-0.625774	-0.79584	-0.290175	NA
C14B9.4	-1.019	-0.957374	-1.11007	-1.01739	1.08107	0.808226	0.357817	0.0827075	0.521327	1.15129	1.05593	-0.979029	plk-1
C14B9.6	-0.0408105	0.663847	0.617472	0.0637857	0.0783069	-0.658304	-0.363947	-0.465201	-0.682821	-0.231826	0.165174	-0.411814	gei-8
C14B9.7	-1.39987	-1.11701	-0.67241	0.349945	-0.158984	-0.025603	0.340203	0.77777	1.05231	-0.36163	-0.453814	0.181972	rpl-21
C14B9.8	-0.0189034	-0.530355	-0.965311	-0.585494	0.0494465	0.124014	-0.00558651	-0.231691	-0.18731	0.156114	0.318841	-0.41837	NA
C14C10.1	-0.395214	-0.398572	-0.398572	-0.398572	-0.395214	1.56242	-0.330079	-0.398572	-0.265213	1.30743	-0.371225	-0.398572	NA
C14C10.2	-0.799933	-0.799933	-0.799933	-0.786202	0.119636	0.203641	-0.127146	-0.280116	0.814688	0.497308	0.355562	-0.786202	NA
C14C10.3	1.62279	-0.962429	-1.16469	-0.345022	0.057234	0.426695	0.676043	0.473794	0.538035	0.117407	-0.0365999	-0.534935	ril-2
C14C10.4	-0.203899	-1.16377	-0.427318	-0.248552	0.250268	0.482084	0.387051	-0.0322888	0.281751	0.385757	0.145056	-0.567168	NA
C14C10.5	-0.562028	-0.792078	-0.385809	-0.922447	0.0622042	0.998697	0.0501655	0.0291046	0.621415	0.393065	0.449153	-0.836217	NA
C14C11.2	-0.751493	-0.744002	-0.751493	-0.751493	0.709849	0.680518	-0.282182	-0.0469356	0.0697427	0.92205	0.537474	-0.744002	NA
C14C11.6	-1.07294	-1.11828	-1.11828	-0.879817	0.623413	1.19097	0.533818	0.541886	0.576415	0.528028	0.359298	-0.775498	mut-14
C14C11.7	-0.884832	-0.909066	-0.909066	-0.83905	0.801598	0.595268	-0.231332	-0.357154	0.192809	1.30276	0.955228	-0.909066	NA
C14C6.2	-0.290743	-0.285216	-0.285216	1.30257	-0.285216	-0.290743	-0.285216	-0.290743	-0.285216	-0.285216	-0.290743	-0.290743	NA
C14C6.5	-0.343394	-0.343394	0.385957	1.92029	-0.307042	-0.355568	-0.379764	-0.379764	-0.379764	-0.399847	-0.343394	-0.379764	NA
C14F11.1	2.28638	1.07032	0.995523	-0.12899	-0.362355	-0.524364	-0.400462	-0.346757	-0.586882	-0.479223	-0.464605	-0.217203	NA
C14F11.4	-0.355116	-0.355116	-0.323843	-0.355116	-0.333142	-0.272391	3.12036	-0.327264	1.6061	-0.331093	-0.328696	-0.355116	NA
C14F11.5	0.235322	0.27103	0.641627	-0.39178	-0.360026	-0.454438	0.387749	1.2008	-0.148496	-0.463412	-0.447534	-0.447534	hsp-43
C14F5.1	-0.944139	0.789002	-0.386206	0.147463	0.00716245	-0.0714819	-0.234168	0.0422592	-0.492324	-0.173093	0.140225	-0.492324	dct-1
C14F5.3	0.913801	0.499133	1.76494	-0.116556	-0.457073	-0.469373	-0.396849	-0.451435	-0.408669	-0.476626	-0.483004	-0.0447596	tnt-3
C14F5.5	0.119988	-0.0753584	1.88103	-0.0910899	0.0646281	-0.495418	-0.536569	-0.149823	-0.655145	0.0185917	0.709197	-0.0981636	sem-5
C14H10.1	0.945741	2.38386	0.602768	0.094003	-0.582415	-0.507131	-0.174739	-0.331514	-0.225609	-0.515162	-0.649224	-0.15715	NA
C14H10.3	1.09089	-0.643503	0.377486	0.379561	-0.542935	-0.496256	0.910512	0.0836773	0.673124	-0.465158	-0.643503	-0.643503	NA
C15A11.6	0.884823	1.82462	1.86504	0.12986	-0.272944	-0.549248	-0.384242	-0.495199	-0.489868	-0.603402	-0.508319	-0.272944	col-62
C15B12.7	-0.639711	-0.11325	-0.885565	0.0838603	0.0598965	-0.504702	-0.409894	-0.238039	-0.437778	-0.257469	0.11667	0.535521	cdf-1
C15C6.2	-0.334373	-0.334373	-0.334373	-0.334373	-0.328793	1.11352	-0.323213	-0.334373	0.0599184	1.66229	-0.334373	-0.334373	NA
C15C6.3	-0.876288	-0.376663	-0.994244	-0.370828	0.144698	-0.0766674	-0.0454171	-0.138302	0.0983109	-0.0162485	0.203274	-0.876288	NA
C15C6.4	-0.939714	-0.410141	-0.939714	-0.819807	0.390367	0.688459	0.0774076	0.177152	0.496695	0.321958	0.757214	-0.939714	NA
C15C7.5	0.0363413	0.239335	-0.198846	0.378822	-0.41204	-0.464843	-0.054064	-0.0542821	-0.319333	-0.492515	-0.484362	0.264966	NA
C15C7.7	0.539102	-0.891717	-0.133443	0.624267	0.0875819	-0.45575	0.0298184	-0.29533	-0.457892	-0.294311	0.0536219	0.0487811	NA
C15C8.3	-0.723568	-0.713664	-0.594979	1.97199	-0.40328	-0.439491	0.173022	0.115039	-0.224221	-0.472901	-0.573374	-0.267522	NA
C15C8.4	-0.489784	-0.994265	-0.994265	-0.927682	0.763957	0.662795	-0.0342985	-0.22069	-0.170007	0.584321	0.735448	-0.994265	NA
C15C8.7	-1.17734	-0.770871	-1.12303	-0.768779	0.523925	0.739318	0.452218	-0.153725	0.390631	0.564402	0.710975	-0.311533	NA
C15F1.3	-1.01607	-0.535057	-0.71243	-0.616864	0.593195	-0.0437131	-0.599284	-0.555941	-0.457325	0.901779	1.32398	-0.71243	tra-2
C15F1.4	-0.888343	-1.03053	-1.03053	-0.844011	0.469923	0.764642	0.729782	0.337805	0.651847	1.01515	0.726003	-0.844011	ppp-1
C15F1.6	-1.22947	-1.00346	-0.767248	0.826588	-0.296392	-0.296302	0.733264	0.0148623	-0.154599	-0.0597867	-0.238571	1.27541	art-1
C15F1.7	-0.622252	0.95575	-0.340967	0.789456	-0.453508	-0.421625	0.195412	0.069537	-0.0268436	-0.370718	-0.453522	0.189629	sod-1
C15H11.3	-0.473286	-1.09783	-0.8443	-0.818492	0.282616	0.637507	0.0948294	0.0047591	0.357549	0.541639	0.391543	-0.55246	nxf-1
C15H11.4	-1.36463	-1.09388	-0.751482	-0.518792	0.883168	0.782421	0.386368	-0.10804	0.39037	1.17674	0.757606	-0.914891	dhs-22
C15H11.5	-0.817413	-0.848614	-0.848614	-0.817413	0.0924734	0.43042	0.344376	0.924259	0.589261	0.472372	0.243004	-0.817413	set-31
C15H11.6	-0.84012	-0.84012	-0.957442	-0.84012	0.395975	0.428331	0.00574294	0.158885	0.23833	0.632563	0.830146	-0.409602	nxf-2
C15H11.8	-0.808523	-0.949037	-1.05526	-0.808523	0.906646	0.889068	0.0876814	0.373079	0.423895	0.743882	0.666759	-0.808523	NA
C15H11.9	-1.17465	-1.00069	-1.24846	-0.744332	0.148139	0.973132	0.836444	1.15948	1.00114	0.746773	0.0496184	-0.622641	rrbs-1
C15H9.11	-0.152499	-0.152499	5.83333	-0.152499	-0.152499	-0.166667	-0.152499	-0.152499	-0.152499	-0.196967	-0.152499	-0.166667	NA
C15H9.4	1.31392	-0.743079	-0.154332	0.26988	-0.154163	-0.367372	-0.035518	-0.272077	-0.579967	-0.225911	0.0695216	0.445683	NA
C15H9.6	-0.744226	-0.766035	0.292621	1.40133	-0.562588	-0.575404	0.114831	-0.126143	-0.37166	-0.519794	-0.54829	0.638993	hsp-3
C15H9.7	-0.810864	0.569514	-0.825405	0.634232	-0.476457	-0.533364	0.0459523	-0.238701	-0.251825	-0.569579	-0.676965	0.725813	NA
C15H9.9	1.34421	1.03626	0.833013	0.931023	-0.555393	-0.245004	-0.126817	-0.389798	-0.781806	-0.21258	-0.787191	0.316011	NA
C16A11.2	-1.32676	-1.17098	-1.12769	-0.853158	0.795757	0.530014	0.122783	0.249073	0.299359	0.679167	0.826351	-0.401167	NA
C16A11.3	-1.02001	-1.02001	-1.02754	-1.02001	0.593573	0.477728	0.323495	0.600204	0.603946	0.544487	0.986568	-1.02001	NA
C16A11.4	-0.990976	-0.965644	-0.980548	-0.980548	0.253334	1.0947	1.10281	0.847142	1.2338	1.03521	-0.0141484	-0.980548	NA
C16A11.6	-0.899483	-0.979809	-0.979809	-0.899483	0.731237	0.930167	0.316271	0.354439	0.647432	1.12584	0.919898	-0.899483	fbxc-44
C16A11.7	-0.309131	-0.309471	-0.309471	-0.309471	-0.309131	0.853985	-0.309131	-0.309471	0.274288	0.977762	-0.309131	-0.309471	NA
C16A3.1	-0.877809	-0.880827	-0.999942	-0.877809	0.639649	0.897342	0.180749	-0.0368295	0.638051	0.725758	0.496203	-0.999942	NA
C16A3.10	-0.826912	-0.191763	0.158212	0.519789	-0.57218	-0.292203	0.0830588	0.0605184	-0.0710893	-0.260268	-0.450098	0.523225	NA
C16A3.2	-0.996857	-0.996857	-0.99813	-0.991056	0.89534	0.837145	0.680122	-0.411545	0.225008	0.710679	0.744866	-0.996857	NA
C16A3.3	-0.963259	-1.03668	-1.02086	-0.883065	0.157394	0.746007	0.907485	1.07575	0.855587	0.138624	-0.114618	-0.705241	let-716
C16A3.4	-1.46577	-1.41209	-0.666111	-0.964976	0.43314	0.598578	0.497662	0.640827	0.533019	0.173396	0.355556	-0.42343	NA
C16A3.5	2.80745	0.393145	-0.891594	0.303232	-0.497086	-0.430208	-0.0627946	0.173128	-0.406198	-0.49954	-0.631679	-0.0699246	NA
C16A3.6	-1.01721	-1.05012	-1.26757	-0.779599	0.149819	0.88521	0.721808	0.979502	0.80658	0.259008	-0.135379	-0.554108	NA
C16A3.7	-1.03584	-0.813317	-0.60531	-0.956552	0.721896	0.611369	-0.163283	0.329361	0.426889	0.699768	0.761248	-1.03584	tag-182
C16A3.8	-0.642852	-0.727114	-0.794251	-0.908805	0.152516	0.203145	-0.0990096	0.314583	0.727096	0.425698	0.437132	-0.720193	thoc-2
C16A3.9	-1.51648	-1.16963	0.0906412	0.190418	-0.499661	-0.0837179	0.344628	0.644497	0.619576	-0.429184	-0.284546	0.130259	rps-13
C16B8.3	-0.718615	-0.7441	0.0567542	1.0135	-0.501829	-0.485986	0.0187484	-0.130796	-0.399277	-0.50326	-0.526618	1.10659	NA
C16C10.1	-0.89679	-1.19242	-0.452685	-0.505436	0.854949	0.835532	0.114526	-0.27939	0.412032	1.02598	0.890502	-0.535487	NA
C16C10.11	1.29585	0.651896	-0.469477	0.91282	-0.626879	-0.7442	-0.171965	-0.108876	-0.520646	-0.975466	-0.88012	0.889063	har-1
C16C10.2	-1.22987	-1.21844	-0.307204	-0.643268	0.440353	0.786021	0.353918	0.53808	0.427446	0.517494	0.325613	-0.60046	NA
C16C10.3	-0.928003	-1.06218	-0.858895	-0.877821	1.06246	0.710098	0.0968179	-0.544279	0.320514	1.01493	0.96616	-0.92592	wago-9
C16C10.4	-0.994045	-0.537143	-0.323026	-0.875592	0.441971	0.712501	0.5729	-0.0864209	0.482576	1.04844	0.781211	-0.994045	NA
C16C10.5	-1.46075	-0.758347	-0.241338	-0.284662	0.690395	0.0681768	0.0913098	-0.0233649	0.301039	0.410872	1.2053	-0.271659	rnf-121
C16C10.6	-1.21222	-0.833593	-1.23019	-0.877438	0.576892	0.664035	0.106609	0.207642	0.47552	0.609016	0.733252	-0.703355	ccdc-55
C16C10.7	-0.957946	-0.295314	-0.170847	-0.420744	0.540121	0.614208	0.273441	-0.0713406	0.55066	0.8902	0.548564	-0.539374	rnf-5
C16C10.8	-1.20979	-1.20979	-0.701144	-0.758439	0.0147217	0.78897	0.563385	1.21212	1.14504	0.129398	0.153992	-0.385376	NA
C16C2.3	-1.03317	-1.03317	-0.452076	-1.03317	0.787483	0.792913	0.00972109	-0.0934558	0.552602	1.15838	1.04143	-1.03317	ocrl-1
C16C2.4	-0.562492	-0.624473	-0.660412	-0.726045	0.509434	0.336028	-0.0867417	-0.287403	0.526085	0.692395	1.3435	-0.832987	NA
C16C8.11	-0.730116	-0.730116	-0.730116	-0.730116	1.05044	0.661482	0.138647	-0.167088	-0.0614382	1.33262	0.423999	-0.730116	NA
C16C8.12	-0.733673	-0.726492	-0.726492	-0.726492	0.549971	0.76306	-0.200187	-0.440835	0.32177	1.23876	0.859812	-0.726492	NA
C16C8.13	-0.573944	-0.573944	-0.573944	-0.573944	0.473717	0.273954	0.135218	-0.4469	0.0932753	0.638271	0.824307	-0.573944	NA
C16C8.16	-0.85025	-0.85025	-0.875286	-0.85025	0.530389	0.827117	0.381206	0.335364	0.607413	0.745457	0.621212	-0.85025	NA
C16C8.4	-0.841208	-0.841208	-0.841208	-0.767977	0.593189	0.304746	-0.00877621	-0.192103	-0.0437819	0.863346	0.706522	-0.841208	NA
C16C8.5	-0.818496	-0.837744	-0.837744	-0.837744	0.504376	0.65505	-0.115253	0.381796	0.523945	0.310529	0.241971	-0.837744	NA
C16E9.2	-0.693439	0.324976	0.1722	-0.425676	0.179879	-0.380817	-0.501201	-0.238273	-0.501157	-0.229267	0.488475	-0.501157	NA
C16H3.2	-0.84296	-0.857821	-0.342969	1.32354	-0.582188	-0.645387	-0.253274	-0.289619	-0.484656	-0.542341	-0.445376	1.66572	lec-9
C17C3.1	0.0847342	0.336775	0.686253	1.05866	-0.328538	-0.355609	-0.162328	-0.463243	-0.531947	-0.356232	-0.490514	0.215184	NA
C17C3.18	-0.219082	0.6945	0.663035	0.176047	-0.379145	-0.533127	-0.208219	-0.184009	-0.313046	-0.445029	-0.378665	0.448695	ins-13
C17D12.1	-0.371826	-0.365747	-0.421447	-0.497801	0.465283	0.472659	-0.0909657	-0.477403	0.166189	0.751647	0.634394	0.206299	NA
C17D12.7	-0.96708	-0.763529	-0.96708	-0.763529	0.842623	0.500932	-0.0837854	-0.216116	0.338851	0.632963	1.36537	-0.96708	NA
C17E4.10	-0.695374	-0.578606	-0.714188	-0.921255	0.918651	0.659353	-0.365585	-0.552979	0.147135	0.651373	0.916188	-0.783747	NA
C17E4.11	-0.882073	-0.882073	-0.882073	-0.76779	0.239909	0.432585	0.775454	0.260117	0.557227	0.324945	0.282998	-0.852317	NA
C17E4.2	-0.649135	-0.366031	-0.590578	-0.590578	0.326861	-0.366031	-0.590578	-0.590578	-0.455811	0.210837	0.957084	-0.590578	NA
C17E4.3	-0.808101	-0.808101	-0.659672	-0.808101	0.956002	0.345721	-0.220638	-0.511176	0.105735	0.94041	1.09297	-0.779964	NA
C17E4.4	-0.733705	-0.733705	-0.792438	-0.733705	0.351909	0.247427	-0.0518949	-0.181006	0.726301	0.611476	0.498051	-0.733705	NA
C17E4.5	-1.08117	-1.1035	-0.842981	-0.749747	0.785745	0.938393	0.785152	0.367867	0.531628	0.778472	1.07655	-0.780489	pabp-2
C17E4.6	-1.29105	-0.818396	-1.29113	-1.03592	0.926053	0.61521	0.131655	-0.0232827	0.620998	0.852172	0.811505	-1.0553	NA
C17E4.9	1.70574	1.51816	-0.34746	-0.43393	-0.437541	-0.588371	-0.508041	-0.248722	-0.454819	-0.500518	-0.515173	-0.292436	nkb-1
C17E7.12	-0.721846	-0.721846	-0.575022	-0.721846	0.925673	-0.402398	-0.721846	-0.514349	-0.518288	0.554289	1.37977	-0.575022	NA
C17E7.4	-0.75986	-0.75986	-0.611184	-0.64187	0.702233	-0.41519	-0.75986	-0.41519	-0.700348	0.534735	1.53721	-0.611184	NA
C17E7.9	-0.544291	-0.544291	-0.478529	-0.478529	0.670262	-0.392327	-0.392327	-0.478529	-0.544291	0.269511	1.5159	-0.478529	NA
C17F3.1	-0.39663	-0.418077	-0.418077	-0.323041	-0.384386	1.49346	-0.310471	-0.407952	-0.219963	1.37575	-0.384813	-0.310471	NA
C17F3.3	-0.388002	-0.445252	-0.445252	-0.416347	-0.388002	1.9256	-0.306103	-0.445252	-0.339282	1.33833	-0.347053	-0.445252	NA
C17F4.5	-0.761026	-0.761026	-0.57216	-0.57216	0.802835	-0.398586	-0.57216	-0.410951	-0.532891	0.310557	1.38521	-0.51376	fbxc-50
C17F4.7	-0.787534	-0.787534	-0.621346	0.223913	-0.496244	-0.545828	-0.0924147	-0.211395	-0.107361	-0.380618	-0.31107	2.87184	NA
C17G1.2	-0.511832	-0.511832	-0.511832	-0.506683	0.356079	1.0407	-0.40161	-0.506683	0.0511259	0.682664	0.504559	-0.511832	NA
C17G1.3	-0.572083	-0.572083	-0.572083	0.539241	-0.438684	-0.466123	-0.0888402	0.101894	-0.163547	-0.250868	-0.332834	0.590911	ugt-23
C17G1.4	0.0417594	0.204596	-0.0752067	-0.12371	0.0723301	-0.581396	-0.758955	-0.412595	-0.689573	-0.267904	1.06756e-05	-0.306161	nra-3
C17G1.5	-0.427012	0.245105	1.4584	-0.427012	-0.306682	-0.288331	-0.318664	0.132838	-0.268709	-0.288176	-0.427012	-0.427012	NA
C17G10.1	-1.05163	-1.05163	-1.07517	-0.909755	0.74507	0.930075	0.899752	0.392818	0.772494	0.962981	0.81057	-1.05163	NA
C17G10.2	-1.17939	-1.17939	-1.10018	-0.913908	0.391639	0.811257	0.693137	0.297065	0.964705	0.738884	0.318105	-0.913908	NA
C17G10.4	-0.974458	-0.437764	-0.957131	-0.934062	0.706285	0.519958	-0.211744	-0.412513	0.564399	0.73834	0.625209	-0.882955	cdc-14
C17G10.5	-0.729407	-0.751769	0.142914	1.34038	-0.266024	-0.316307	0.100748	0.181639	-0.194337	-0.602326	-0.66735	-0.652189	lys-8
C17G10.8	-0.0525078	0.656318	-0.54446	-0.280142	0.170952	0.401108	0.175654	-0.0501487	0.0754447	0.15998	0.566708	-0.148785	dhs-6
C17G10.9	-1.28686	-1.00693	-0.496548	-0.687546	0.171207	0.989511	0.982058	0.935039	1.11892	0.372368	0.0352638	-0.519292	NA
C17H11.2	0.490384	-0.466083	0.225	-0.340815	0.230407	-0.465176	-0.478033	-0.374841	-0.476715	0.122342	0.803453	-0.627314	NA
C17H11.6	2.33221	1.91927	1.1548	-0.0202099	-0.44743	-0.477763	-0.0973936	-0.0107412	-0.220435	-0.399498	-0.283516	-0.107127	NA
C17H12.1	-0.302697	-0.68668	0.189749	-0.673303	0.47313	0.710687	0.400331	0.300855	0.384205	0.735484	0.27144	-0.941041	dyci-1
C17H12.13	-0.482189	-1.13698	-0.916619	-1.06381	0.944444	0.852993	0.460698	0.283124	0.635229	0.888963	0.813609	-1.15463	NA
C17H12.14	-0.940091	0.84311	0.755053	1.33127	-0.678194	-0.876977	0.0702375	0.10765	-0.703549	-0.900822	-0.774025	0.938547	vha-8
C17H12.2	-1.14784	-1.14784	-0.870831	-0.702857	0.294977	0.720151	0.383425	-0.120414	0.93812	0.717652	0.244859	-0.858333	NA
C17H12.4	-0.502743	-0.460056	-0.502743	0.711502	-0.334335	-0.35073	-0.157238	0.100446	-0.227526	-0.409503	-0.426861	0.266865	NA
C17H12.5	-0.315913	-0.350678	-0.350678	-0.350678	-0.315913	2.01962	-0.315913	-0.350678	-0.315913	1.55357	-0.315913	-0.350678	NA
C17H12.8	-0.686078	-0.686078	-0.40805	0.758972	-0.410554	-0.475056	-0.266812	-0.322496	-0.392192	-0.450994	-0.427202	1.40755	NA
C18A11.3	-0.47121	-0.47121	-0.562307	-0.47121	-0.47121	-0.539042	0.0219946	0.440064	0.376068	0.487097	-0.306284	1.95419	NA
C18A11.7	2.12244	2.10226	1.60471	0.252241	-0.7693	-0.73177	-0.490402	-0.425361	-0.715486	-0.785539	-0.742597	0.348711	dim-1
C18A3.1	-0.842377	-0.842377	-0.842377	-0.656773	0.217554	0.625567	0.0984349	0.0405833	0.681295	0.397812	0.526763	-0.842377	NA
C18A3.2	-0.158124	-1.1247	-0.692189	-0.650352	0.226622	0.813225	0.258141	0.237805	1.17158	0.63834	0.059161	-1.1247	NA
C18A3.3	-1.25239	-1.24077	-1.24519	-0.881888	0.385405	0.76712	0.863882	1.10709	0.860073	0.793978	0.58093	-1.1532	NA
C18A3.4	0.407469	1.44792	-0.610384	-0.526262	-0.50965	0.437933	-0.158112	-0.628047	-0.186284	0.260312	-0.470527	-0.523599	NA
C18A3.5	-0.737126	-1.09774	-0.788378	-1.05866	0.623814	0.56594	0.225941	0.0965525	0.202498	0.535235	0.8533	-0.950093	tiar-1
C18B12.4	0.673046	0.851639	0.506505	-0.28973	0.315384	-0.581526	-0.346427	-0.232521	-0.736503	-0.340897	0.612992	-0.194117	NA
C18B2.3	0.632545	0.239474	0.807908	0.11567	-0.371071	-0.37643	-0.328801	-0.173383	-0.423162	-0.413442	-0.440734	-0.275586	NA
C18B2.4	-0.421119	0.143197	1.4578	0.788774	-0.332163	-0.520025	0.0446204	-0.101531	-0.457362	-0.240334	-0.254295	0.0973828	NA
C18B2.5	-0.956619	-0.845295	1.42829	1.16937	-0.550195	-0.527039	0.198441	0.319272	-0.317641	-0.397094	-0.573299	0.693135	NA
C18C4.10	2.49509	1.70639	0.156413	-0.187756	-0.299316	-0.37591	-0.241182	-0.318621	-0.405863	-0.276988	-0.404396	-0.555448	klc-2
C18C4.5	1.61422	0.449454	2.41771	0.0337036	-0.423264	-0.455782	-0.326526	0.545665	-0.540784	-0.470213	-0.491864	0.263906	NA
C18D1.1	-0.811854	-0.157796	0.668308	-0.554038	0.500643	-0.593073	-0.609842	-0.6486	-0.582167	0.100862	1.24626	-0.6486	die-1
C18D11.1	-0.169945	2.9843	0.495696	-0.19214	-0.503695	-0.49942	-0.0366094	0.114531	-0.196988	-0.500104	-0.575129	0.189179	NA
C18D11.3	-0.998507	-0.551294	-0.998507	-0.579455	0.104667	0.24633	-0.0190306	-0.0946087	0.0938681	0.193917	-0.134888	-0.657011	NA
C18D11.4	-1.07992	-1.19426	-1.2403	-0.707854	0.335013	0.381204	0.776876	0.762122	0.507598	0.668796	0.674133	-0.827735	rsp-8
C18E3.2	-0.864424	-1.06512	-0.864424	-0.864424	0.706678	0.767799	-0.00356557	-0.333251	0.5485	1.13343	1.20522	-0.864424	swsn-2.2
C18E3.3	-0.73767	-0.263591	1.20065	-0.371974	0.133779	-0.488794	-0.592377	-0.488794	-0.646786	-0.241303	0.368868	-0.000102287	NA
C18E3.6	-1.09228	-0.895635	-0.895635	-0.895635	0.319491	0.536124	0.146602	0.441465	1.11746	0.456065	0.463603	-0.895635	cas-2
C18E3.7	-1.05856	-1.18294	-1.18294	-0.391257	0.466087	0.775341	0.465374	1.0178	0.414408	0.908383	0.44401	-1.05856	ppw-1
C18E3.8	-0.805012	-0.969918	-0.891113	-0.891113	0.739972	0.995303	0.282152	-0.328279	0.643984	1.09452	0.965235	-0.891113	hop-1
C18E3.9	-1.02846	-1.20932	-1.02846	-0.942289	0.582483	0.973989	0.394183	0.11863	0.350033	0.830082	1.20274	-0.983092	NA
C18E9.10	-1.36341	-1.04755	-0.443701	-0.30482	0.304186	0.577163	0.0972125	-0.202318	0.0423242	0.460634	0.244976	-0.277037	NA
C18E9.11	-0.877115	-1.03322	-0.877115	-0.48249	0.27297	0.392055	0.0668683	-0.362613	0.130121	1.04231	0.371277	-0.286447	ooc-5
C18E9.2	-0.614489	-0.451726	-0.76759	-0.277144	0.334876	0.075849	0.158353	-0.252246	0.122152	0.192638	0.0657214	-0.0591201	NA
C18E9.3	-0.19703	-1.09964	-0.799085	-0.845662	0.431059	0.851792	0.23789	-0.131128	0.751217	0.745207	0.708591	-1.13999	szy-20
C18E9.4	1.12368	0.305648	-0.190162	0.553647	-0.374186	-0.352969	0.489323	0.0880778	-0.64182	-0.207383	-0.467213	-0.0711701	NA
C18E9.5	-0.898486	-0.797685	0.0213162	1.28811	-0.434012	-0.350685	0.395953	0.345721	-0.173905	-0.528071	-0.611682	0.306528	NA
C18E9.6	-1.05771	-1.09584	-0.850056	-0.580597	0.306856	0.98083	1.38008	1.17438	0.70067	0.436503	0.372997	-1.15659	tomm-40
C18E9.9	-0.711054	-0.711054	1.47399	0.27015	-0.348857	-0.579369	-0.523017	0.544203	-0.560466	-0.567373	-0.353667	1.334	NA
C18F10.7	-0.593075	-0.85006	-0.472659	-0.808978	0.766051	0.983257	-0.0502324	-0.419868	0.148425	1.12641	0.759756	-1.29429	NA
C18F3.2	-0.376488	0.966144	0.606465	-0.552665	0.0770036	-0.068596	-0.392764	-0.301343	-0.35547	0.0581259	0.105095	-0.83586	sax-7
C18G1.4	-0.995885	-0.995885	-0.883004	-0.901869	0.804506	0.949455	0.0655511	0.0426403	0.563879	1.56188	0.758681	-0.995885	pgl-3
C18G1.5	-1.07449	-1.07449	-1.00741	-0.987097	1.13928	0.507292	0.192494	0.184295	0.517351	1.01686	1.34669	-1.00425	hil-4
C18H2.2	-0.986812	-0.432885	-1.03291	-0.822781	0.43711	0.139053	0.184851	0.694179	-0.0524348	0.16713	0.338686	-0.986812	NA
C18H9.3	-0.57247	-0.950203	-1.00343	-0.804327	0.277862	0.219909	-0.172924	0.884866	0.366918	0.298055	0.186034	-0.627621	NA
C18H9.6	-0.441012	-0.441012	-0.209864	0.802958	-0.297086	-0.374054	-0.0887465	-0.183492	-0.303132	-0.378677	-0.367531	-0.151105	NA
C23F12.2	2.53445	0.185062	0.518318	-0.18715	-0.297874	-0.422745	-0.336347	0.102359	-0.31374	-0.28125	-0.368783	-0.0576537	NA
C23G10.2	-1.66111	-0.954323	-0.684325	-0.00408913	-0.186396	0.0190778	0.31063	0.256945	0.646092	-0.225659	-0.327171	0.337817	NA
C23G10.3	-1.47123	-1.16445	-0.0651066	0.356053	-0.0978261	0.164964	0.272715	0.377724	0.636195	-0.580031	-0.237774	0.136516	rps-3
C23G10.4	-1.12737	-0.764963	-0.962055	-0.784493	0.764784	0.862697	0.109071	0.340921	0.409523	0.923928	0.609879	-0.789002	rpn-2
C23G10.7	-1.20697	-0.984363	-1.04656	-0.866394	0.627961	1.05041	0.386693	0.236629	0.938247	0.564277	0.640843	-0.635925	NA
C23G10.8	-1.37681	-0.885986	0.214267	-0.871033	0.486821	1.0006	0.287987	0.212181	0.374304	0.959456	0.475953	-0.91961	NA
C23H3.1	-0.787299	-0.484963	0.223004	-0.550799	0.14165	-0.401927	-0.130506	-0.484963	-0.484963	-0.110433	0.820263	-0.484963	egl-26
C23H3.2	2.49812	3.00215	1.11395	-0.0792583	-0.520416	-0.541447	-0.278988	-0.445994	-0.52728	-0.581742	-0.567976	-0.0268728	NA
C23H3.3	-1.01074	-1.01074	0.304157	-0.237643	0.328362	0.776184	0.384464	-0.115311	0.940218	0.394893	0.261761	-1.08704	NA
C23H3.4	-1.18148	-0.904308	-0.718153	0.779658	-0.279685	-0.204405	-0.0429497	-0.26377	-0.19629	-0.210143	-0.146555	1.97258	sptl-1
C23H3.5	-1.0199	-1.0199	-1.0199	-0.812044	0.487935	0.401822	-0.152879	0.246617	0.586528	0.340418	0.589008	-0.488533	NA
C23H4.1	0.0531856	1.67668	1.31841	-0.175167	-0.478759	-0.471603	-0.431537	-0.201487	-0.430808	-0.421238	-0.487049	-0.0562791	cab-1
C23H5.8	-0.768003	-0.768003	-0.456686	1.41644	-0.498282	-0.382711	-0.182943	-0.264831	-0.286242	-0.552385	-0.397091	0.227753	NA
C24A1.1	-0.133985	0.330739	-0.18569	-0.190562	-0.232637	-0.197912	-0.228895	-0.180633	-0.227928	-0.22892	-0.197912	-0.193946	flp-24
C24A1.2	-0.530201	-0.530201	-0.439731	-0.408036	0.257814	-0.439731	-0.439731	-0.439731	-0.439731	-0.317206	0.993305	-0.439731	NA
C24A11.9	-0.17153	0.545031	0.477961	0.978115	-0.320732	-0.458762	0.0183124	-0.217614	-0.494321	-0.683706	-0.460114	0.399881	coq-1
C24A3.2	3.2411	1.54612	0.406637	-0.386697	-0.53549	-0.445166	-0.0844494	-0.0596562	-0.209392	-0.490833	-0.494389	-0.463905	NA
C24A3.6	1.35515	0.78323	0.915926	0.145828	-0.504089	-0.504049	-0.358264	-0.35154	-0.518387	-0.426616	-0.405224	-0.0606282	twk-18
C24B5.2	-1.20462	-0.979222	-0.904055	-0.86619	0.937077	0.556935	0.147028	0.127139	0.349875	0.543416	0.725524	-0.939259	spas-1
C24B9.3	-0.742617	-0.742617	0.13693	1.64757	-0.398081	-0.431071	0.00676547	-0.14545	-0.246654	-0.434556	-0.460964	-0.0866645	NA
C24D10.2	-0.30513	-0.369693	-0.369693	-0.369693	-0.303377	2.03592	-0.301624	-0.369693	-0.301624	1.16907	-0.30513	-0.30513	NA
C24D10.4	-0.964034	-1.00142	-0.964034	-0.548078	0.614941	0.837177	-0.168116	-0.237782	0.0945937	1.29005	0.589744	-0.414373	NA
C24D10.6	-0.63854	-0.825228	-1.38294	-0.48174	0.591702	0.356108	-0.0526796	-0.349057	0.279502	0.731029	0.464138	-0.908134	NA
C24D10.7	-0.324067	-0.420261	-0.420261	-0.420261	-0.324067	1.81615	-0.310274	-0.420261	-0.136161	1.84066	-0.324067	-0.375767	nspd-3
C24D10.8	-0.32349	-0.376096	-0.376096	-0.376096	-0.32349	1.96155	-0.305103	-0.376096	-0.154883	1.78717	-0.314296	-0.366698	nspd-6
C24F3.1	-1.89976	-1.29453	-0.639416	-0.131357	0.269167	0.254841	1.03774	-0.00278643	0.264828	0.500145	0.364203	-0.00100913	tram-1
C24F3.4	-1.25008	-0.414768	-1.25008	-0.606717	0.564231	0.553554	0.446774	0.378201	0.26283	0.897396	1.00948	-1.10745	qns-1
C24F3.6	-0.0783104	2.51395	0.516987	0.264611	-0.746094	-0.749191	-0.226134	-0.426894	-0.468856	-0.84728	-0.722278	1.2598	col-124
C24G6.1	-0.979282	-0.979282	-0.985594	-0.908177	0.948316	1.07209	0.0412994	-0.263567	0.644051	0.965381	0.688046	-0.908177	syp-2
C24G6.3	-0.800281	-0.963846	-0.800281	-0.645978	0.475136	0.543868	-0.0632019	0.109048	0.162934	0.573214	0.632147	-0.800281	mms-19
C24G6.6	-0.712227	-0.712227	-0.709998	1.19573	-0.180874	-0.303636	0.2793	-0.353605	-0.228712	-0.386814	-0.544821	-0.165604	hpo-15
C24G6.8	-0.8941	-0.57796	-0.933853	-0.783451	0.327018	0.968584	0.623081	0.356277	0.697627	1.19915	0.916263	-0.368125	NA
C24H10.2	-0.0914163	0.223188	-0.187135	0.0208935	0.0103332	-0.454615	-0.350511	-0.257723	-0.649344	-0.166272	0.303223	-0.649344	NA
C24H10.5	1.23566	3.18054	0.537297	0.146189	-0.62011	-0.656473	0.0912759	-0.434735	-0.201701	-0.682815	-0.655069	-0.259208	cal-5
C24H11.5	-0.770849	-0.759526	-0.896672	-0.759526	0.297828	0.799778	0.360334	0.209666	0.30049	0.573016	-0.338465	-0.759526	NA
C24H11.6	-1.14942	0.514453	-1.12265	-0.174465	0.199384	0.421546	0.521925	-0.110259	0.592084	0.368519	0.301007	-0.0814406	immp-1
C24H11.7	-0.777289	-0.777289	0.30033	0.0600828	-0.183082	-0.306267	-0.310505	-0.246328	0.160459	-0.0977705	-0.277016	-0.695049	gbf-1
C24H12.4	-1.11532	-0.762535	-0.592683	-0.546657	0.25319	0.335414	0.599712	1.05321	1.63746	0.0201778	0.0381353	-0.22303	NA
C24H12.5	-0.867327	-0.867327	-0.867327	-0.859399	0.968522	0.167269	-0.0121723	-0.242725	0.665012	0.997639	0.950218	-0.867327	NA
C25A1.1	-1.00334	-0.926701	-1.03202	-0.948535	0.752527	0.735137	0.354937	-0.31576	0.289466	1.03571	1.12652	-0.99537	NA
C25A1.10	-1.36453	-1.05855	-1.15102	-0.713147	-0.0168579	0.730225	1.10354	1.63932	0.948699	0.570693	0.109493	-0.662597	dao-5
C25A1.12	-0.572154	-0.736587	-0.82741	-0.944497	1.00819	1.00366	-0.0555778	-0.178525	0.247377	0.867683	1.2976	-0.684847	NA
C25A1.13	-1.29627	-1.01691	-1.23375	-0.594929	0.170076	0.931386	0.447985	0.852218	0.963111	0.561799	0.660075	-0.617007	NA
C25A1.16	-1.08958	-1.11542	-0.836506	-0.862419	0.195584	0.910592	0.821851	1.15368	0.896281	0.230521	0.103608	-0.833167	NA
C25A1.3	-0.910744	-1.03701	-1.03701	-0.589769	0.196673	0.501629	0.0879878	0.532671	0.54218	0.717978	0.420153	-1.03701	tag-72
C25A1.4	-1.12068	-1.1406	-0.888493	-0.984201	0.739569	0.617683	0.402128	0.457114	0.672608	0.971897	0.901525	-0.907013	NA
C25A1.5	-1.22898	-0.996396	-0.985982	-0.567727	0.862527	0.344158	-0.0830223	-0.335083	-0.138932	0.736483	0.966585	-0.214693	NA
C25A1.7	-0.542716	-0.542716	-0.759521	-0.326522	-0.10026	0.158974	-0.128586	0.0543665	-0.211242	0.0434187	0.0446354	-0.759521	iars-2
C25A1.8	-0.876549	-0.769675	-0.635854	-0.651186	1.17981	-0.00814449	-0.622584	-0.631287	-0.518424	0.613125	1.45735	-0.618416	clec-87
C25A1.9	-0.73314	-0.73314	-0.300683	-0.300683	0.450426	0.00576076	-0.233405	-0.165747	-0.00602382	0.51807	0.796963	-0.73314	rsa-1
C25A11.2	-0.782096	-0.478734	-0.782096	-0.472747	0.498651	-0.412961	-0.502944	-0.20703	-0.34399	0.188474	0.43186	-0.478734	NA
C25A8.4	-0.478301	-0.478301	-0.380934	-0.380934	-0.0416624	-0.120729	-0.188354	2.31279	-0.128432	-0.0573914	-0.111961	-0.385243	NA
C25B8.3	-1.04471	-0.994639	-0.714759	0.319732	-0.374128	-0.477256	0.172726	0.255071	-0.404395	-0.583842	-0.488904	1.95421	cpr-6
C25D7.10	-0.985409	-0.562831	-0.900581	-0.322694	1.01985	0.509247	0.141845	-0.520595	-0.102003	0.824034	1.20556	-0.45201	NA
C25D7.6	-0.941735	-0.882696	-0.994539	-0.997754	1.26471	0.334324	-0.421494	-0.358577	0.103923	0.955904	0.986476	-0.941735	mcm-3
C25D7.7	-0.73675	-0.871636	-0.948938	-0.63813	0.714341	0.572197	0.303849	-0.626459	0.0312493	0.715984	1.05398	-0.858273	rap-2
C25D7.8	-1.3996	-0.971365	-0.620912	-0.662839	0.60297	0.642586	0.312131	0.213215	0.412528	0.757315	0.573662	-0.729733	otub-1
C25E10.10	0.414015	0.0641281	-0.254496	0.244826	-0.337897	-0.264382	0.0552807	0.508877	-0.275483	-0.322822	-0.30607	0.321434	NA
C25E10.12	2.44994	0.971984	-0.253132	-0.285898	-0.418283	-0.436085	-0.369973	0.555697	-0.395634	-0.42574	-0.55242	-0.395678	NA
C25F6.1	1.35244	0.124584	-0.741885	0.982711	-0.150767	-0.533467	-0.375867	-0.0764536	-0.275768	-0.390187	0.0272282	-0.226824	NA
C25F6.2	1.08729	0.505422	0.988739	-0.479303	-0.299214	-0.402319	-0.0739223	-0.212671	0.191788	-0.34302	0.0856341	0.128302	dlg-1
C25F6.3	0.439855	0.48234	0.219045	0.791785	-0.561217	-0.579644	-0.236641	-0.307268	-0.516509	-0.62999	-0.7787	-0.250558	dpyd-1
C25G4.11	0.895256	2.19527	0.125238	-0.380852	-0.175523	-0.543564	-0.549574	-0.0932673	-0.71273	-0.190878	0.264601	0.169245	NA
C25G4.2	1.00063	0.0821058	-1.23406	-0.434713	-0.199082	-0.0765679	-0.0239051	0.318435	0.329189	-0.0567669	-0.0837483	-1.23406	NA
C25G4.3	0.0401802	-0.439203	0.371371	-0.512082	0.495712	0.588826	0.332328	0.044153	0.49921	0.645087	0.270648	-0.409603	NA
C25G4.4	-0.775859	-0.80021	-0.80021	-0.775859	0.480126	0.862919	0.945143	0.380559	0.648531	0.667472	-0.032242	-0.80021	tag-347
C25G4.5	-0.942538	0.0630683	-0.159585	-0.942538	0.926781	0.300585	0.00330416	0.205295	0.162831	0.763331	1.05362	-0.942538	dpy-26
C25G4.6	-0.309551	-0.369594	-0.369594	-0.369594	-0.309551	1.2508	-0.292606	-0.369594	-0.197561	1.31635	-0.309551	-0.309551	NA
C25G6.2	-0.833678	-0.0240309	-0.544374	0.971121	-0.572094	-0.542226	-0.0291708	-0.221482	-0.422719	-0.590384	-0.690922	1.06252	tsp-9
C25H3.14	1.32197	-0.512048	-0.795159	-0.325007	0.460187	0.29603	-0.0200417	-0.341301	-0.00448749	0.0959761	0.457574	-0.795159	NA
C25H3.4	-0.478917	-1.08093	-1.08093	-0.622077	0.65889	0.657351	0.0579443	0.0937667	0.431164	0.480167	0.568735	-0.778015	NA
C25H3.6	-0.778514	-1.25156	-0.770998	-0.914926	0.80585	0.458811	-0.212639	0.0458344	0.289812	0.673295	0.621717	-0.861931	mdt-26
C25H3.7	0.424778	0.413481	-0.930341	-0.229814	-0.204317	-0.0114587	0.443244	0.0507914	-0.18505	0.421914	0.0122597	-0.322628	NA
C25H3.8	-0.483892	-0.803332	-0.620645	-0.516865	0.382385	0.37911	0.289788	0.405075	0.590424	0.67923	0.340185	-1.02343	NA
C25H3.9	2.76875	0.225861	-0.0873289	0.0613734	-0.486937	-0.389984	0.414011	0.494917	-0.395063	-0.238095	-0.368284	0.359356	NA
C26B2.1	-1.08403	-0.88805	-1.08403	-0.88805	0.667232	1.0674	0.0173645	-0.1661	0.559903	0.883624	0.780245	-0.788551	dnc-4
C26B2.3	-0.235316	0.538033	0.911556	0.528123	-0.518427	-0.59286	-0.319005	-0.0713802	-0.668699	-0.612677	-0.570022	0.243868	nhr-31
C26B2.6	-1.08973	-0.843404	-1.08973	-0.999208	0.666812	0.824566	0.385386	0.0358878	0.436512	0.54674	0.478682	-0.623903	elpc-4
C26B2.7	-1.22741	-0.82476	-1.22741	-0.281483	0.219795	0.45428	0.161493	0.510854	0.306103	0.256035	0.401843	-0.767516	NA
C26B9.1	-0.626887	0.63676	-0.206347	0.955171	-0.443734	-0.35215	-0.213564	-0.176523	-0.25639	-0.343504	-0.227076	0.260625	NA
C26B9.5	-0.880948	-0.880948	-0.656254	1.23327	-0.512817	-0.501308	0.336624	-0.038379	-0.133935	-0.473423	-0.508866	0.77032	NA
C26C6.1	-0.468716	-0.610703	-0.543446	-0.667079	0.728239	0.319255	-0.0923015	-0.0517497	0.375686	0.774083	0.852831	-0.836796	pbrm-1
C26C6.2	-0.244473	0.47199	0.428326	-0.50373	-0.217071	-0.159262	0.205504	0.277354	-0.195288	-0.00643442	0.132634	-0.739694	goa-1
C26C6.5	-0.796092	-0.483832	0.644315	-0.873755	0.388286	0.279896	-0.0811772	0.232177	0.205156	0.444947	0.266009	-0.511598	dcp-66
C26D10.1	-1.06232	-1.07974	-1.27668	-0.95903	0.852465	0.948812	0.597226	0.096302	1.06765	0.783905	0.478704	-0.885814	ran-3
C26D10.2	-1.39914	-1.42516	-1.04182	-0.898112	0.472535	0.774508	1.09977	0.736016	0.855141	0.629717	0.651298	-1.02916	hel-1
C26E6.11	0.166423	0.722507	-0.453423	-0.187738	0.338423	0.729786	0.361169	-0.346654	0.128241	0.769023	0.4087	-0.458555	mmab-1
C26E6.12	-0.773069	-0.813431	-0.813431	-0.773069	0.307987	0.66693	0.175669	0.138563	0.94747	0.586208	0.280738	-0.813431	NA
C26E6.2	-0.765332	-0.457039	-0.565912	-0.521625	0.673979	-0.402829	-0.565912	-0.565912	-0.565912	-0.174305	1.43851	-0.565912	flh-2
C26E6.3	-0.899041	-1.02368	-1.02368	-0.839428	0.105257	0.859859	0.838689	-0.00511231	0.547178	0.731422	0.123033	-0.899041	NA
C26E6.4	-1.469	-1.18631	-1.17137	-0.767165	0.470984	0.71679	0.389958	0.629101	0.982623	0.5096	0.214717	-0.655035	rpb-2
C26E6.5	-0.390777	-0.981978	-0.690578	-0.958223	1.10608	0.708707	0.141602	-0.337745	0.291096	0.747822	0.455008	-1.04907	fsn-1
C26E6.7	-0.843357	-0.882428	-0.904217	-0.487102	0.961076	0.85018	0.0240964	0.17604	0.536455	1.14166	0.719554	-0.690364	eri-9
C26E6.8	-1.11064	-0.972905	-1.10283	-0.487453	0.764952	0.944514	0.124396	0.244121	0.477261	0.604133	0.294152	-0.972905	ula-1
C26E6.9	-0.302188	-0.890441	-1.03077	-0.890441	0.583669	0.322165	0.264558	0.363333	0.556935	0.350653	0.207585	-0.890441	set-2
C26F1.3	-1.13334	-0.937016	-1.13334	-0.78709	0.319439	0.823775	0.83516	0.545342	0.747349	0.43872	0.452685	-1.03402	NA
C26F1.4	-1.58752	-1.08236	-0.381556	0.491807	-0.224019	0.0804564	0.271596	1.00518	0.492614	-0.303681	-0.549335	0.725655	rps-30
C26F1.7	-0.246801	-0.381165	-0.159373	0.498066	-0.373086	-0.332042	0.218284	1.34694	-0.270326	-0.162928	-0.574886	0.213083	hint-3
C26F1.9	-1.32941	-0.766886	-0.293524	0.48637	-0.231532	0.13897	0.0823833	0.0967846	0.456592	-0.65495	-0.669937	-0.642396	rpl-39
C26G2.2	-0.411141	0.0365512	0.714374	0.0696482	-0.274764	-0.371221	-0.223846	-0.243847	-0.254083	-0.35939	-0.293654	0.402764	NA
C26H9A.1	-0.881019	0.166425	-1.14224	-0.571882	0.67443	0.206473	-0.298497	0.228358	-0.0567566	0.616938	0.433667	-1.14224	vha-7
C26H9A.2	0.273352	0.919432	1.24859	-0.139811	-0.282686	-0.452059	-0.361726	0.173137	-0.523359	-0.422182	-0.457496	-0.102568	NA
C27A12.10	-0.996566	-0.871976	-0.326176	-0.591557	0.980854	0.521185	0.0475331	-0.264448	0.26725	1.01655	1.13085	-0.897511	mbd-2
C27A12.2	-1.04864	-1.01977	-1.04864	-1.01977	0.565736	0.853843	0.56712	0.356408	0.460655	0.620906	0.955016	-1.01977	NA
C27A12.3	-1.01658	-1.01658	-1.04157	-0.952377	0.612046	0.608125	-0.0764167	-0.166049	0.48833	0.599588	1.09483	-0.952377	tag-146
C27A12.6	-1.16259	-1.00398	-0.811665	-0.848256	0.87304	0.70245	-0.290812	-0.231159	0.167514	1.39175	1.20847	-1.00398	NA
C27A12.7	-0.138391	-1.02245	-1.02245	-1.02245	0.568073	0.669835	0.0208954	0.27962	0.81098	0.653555	0.711738	-1.02245	NA
C27A12.8	-0.220859	-0.872155	-0.267206	-0.750885	0.661145	0.651035	-0.0860595	0.0429856	0.120495	0.765995	0.934555	-0.39939	ari-1
C27A12.9	-0.863528	-0.826292	-0.863528	-0.646474	0.104861	0.573013	0.352361	0.0513687	-0.0853333	0.555873	0.238573	-0.826292	NA
C27A2.1	-1.00289	-0.867926	-1.01184	-1.00289	0.593715	0.595707	0.253991	0.449218	0.675938	0.558759	0.537859	-1.00289	smc-5
C27A2.2	-1.57702	-1.0061	-0.933055	0.309128	0.0611674	-0.0120406	0.273148	0.869797	0.582656	-0.328408	-0.428951	0.181787	rpl-22
C27A2.3	-1.1272	-1.01744	-0.921369	-0.921369	1.04963	0.763412	-0.100493	-0.282694	0.470242	1.13068	1.00884	-0.921369	ify-1
C27A2.6	-0.979436	-0.979436	-0.951627	-0.951627	0.9703	0.593704	-0.155385	-0.228984	0.0735225	1.24318	1.01099	-0.852604	dsh-2
C27A7.5	-0.285284	0.00792647	-0.0200609	-0.228915	-0.246905	0.306968	-0.059736	-0.0900519	-0.109681	0.427371	-0.190714	-0.0659215	NA
C27B7.1	-1.09279	-0.967717	-1.01392	-0.892414	0.854337	0.735027	0.226664	-0.112155	0.715447	1.22016	1.15113	-0.882308	spr-2
C27B7.2	0.234788	-0.192541	-0.428572	-0.530283	0.186922	0.459246	0.477982	0.605239	0.558865	0.741132	0.205683	-0.417578	NA
C27B7.4	-1.14596	-0.787361	-0.932324	-0.964704	0.551289	0.52161	-0.135595	0.117627	0.178354	0.520531	0.370028	-1.14596	rad-26
C27B7.5	-1.06392	-1.08749	-1.08749	-1.02264	0.462582	0.905628	1.00962	0.692166	0.796873	1.01134	0.674076	-1.06392	NA
C27B7.8	-1.23744	-0.964826	-0.511785	-1.01239	0.393064	0.45572	-0.0574058	-0.0264259	0.00391328	0.585828	0.957067	-0.732689	rap-1
C27C12.1	-0.604283	-0.501528	-0.501528	-0.501528	0.335542	-0.248629	-0.350529	-0.127232	-0.357911	0.144081	0.905381	-0.501528	NA
C27C12.2	-0.215383	0.567611	0.459469	-0.296773	-0.0436693	-0.469869	-0.580523	-0.299764	-0.585709	-0.257391	0.0577327	-0.585709	egrh-1
C27C12.3	-0.622949	-0.506856	-0.506856	-0.506856	0.252834	-0.13116	-0.43854	-0.485237	-0.506856	0.142092	1.33776	-0.467629	NA
C27C12.4	1.1341	0.328524	1.283	-0.177594	0.023791	-0.532451	0.200874	0.190514	-0.59594	-0.165815	0.218389	-0.63411	NA
C27C12.7	0.77986	1.35036	0.183244	-0.123254	-0.398865	-0.460285	-0.330389	3.0173	-0.33875	-0.421584	-0.478941	-0.102844	dpf-2
C27C7.1	-1.11286	-0.960154	-0.981651	-0.981651	0.197156	1.39912	0.529294	0.590227	0.902738	0.833125	0.369937	-1.02314	NA
C27D11.1	-1.34761	-0.993631	-0.96426	-0.700065	0.112701	1.17958	0.782743	1.15024	0.946376	0.521146	0.100248	-0.73964	egl-45
C27D6.3	-0.376758	-0.376758	-0.376758	-0.376758	-0.376758	0.986822	-0.40761	-0.376758	-0.32526	1.82326	-0.347603	-0.376758	NA
C27D6.4	-0.842543	-0.616129	-1.20467	-0.15576	0.0896463	-0.210675	0.174716	-0.215179	0.154998	0.423503	0.735957	-0.0196255	NA
C27D8.3	-0.362506	-0.145328	-0.538006	0.582832	-0.341587	-0.31783	-0.272619	-0.360812	-0.27562	-0.376848	-0.342352	1.18126	NA
C27D8.4	-0.913551	-0.913551	-0.927756	-0.684208	0.530123	0.558422	0.527166	-0.241768	0.837955	0.892221	0.872996	-0.878147	NA
C27D9.1	-0.990163	-0.942449	-0.739541	-0.821305	1.01644	0.218756	-0.417269	-0.420802	-0.193206	0.665019	1.19535	-0.682218	NA
C27F2.10	-0.46145	-0.933868	-0.441682	-0.693795	1.05899	0.710054	-0.163837	-0.193926	0.0598546	1.0393	1.01523	-0.575491	NA
C27F2.4	-1.33506	-0.803964	-1.40706	-0.545762	0.191898	0.488311	0.879125	0.52085	0.170858	0.512332	0.418905	-0.65324	NA
C27F2.5	-0.777922	-0.00621781	-1.12395	-0.751672	0.517754	0.43925	-0.153888	-0.299306	-0.0160779	0.666435	0.607867	-1.02584	vps-22
C27F2.8	-0.93238	-1.03073	-0.262992	-0.707841	1.08434	0.274403	-0.160097	-0.468128	0.106464	0.942465	1.48341	-0.71807	NA
C27F2.9	-0.495813	-0.949312	-0.646028	-0.692182	0.504398	0.270388	0.118895	-0.379056	-0.0557239	0.751756	1.21227	-0.949312	NA
C27H5.3	-0.867181	-0.758098	-0.466315	-0.440373	0.0478014	0.417903	0.691875	0.8965	0.173772	0.45311	0.149767	-0.591016	fust-1
C27H6.2	-1.04001	-0.789277	-1.16163	-0.996079	0.263806	0.72358	0.295337	0.708662	0.441921	0.170683	0.0425358	-0.695966	ruvb-1
C27H6.3	-0.994794	-0.904339	-0.765085	-0.994794	0.193483	0.671572	0.583616	0.781054	1.37723	0.553174	0.420594	-0.904339	NA
C27H6.4	0.24471	-0.557299	-0.764329	0.447695	0.420191	-0.5884	0.337085	-0.00679009	-0.343572	-0.140746	1.01772	-0.0393876	rmd-2
C27H6.8	-1.43429	-1.10822	-1.16662	-0.694955	0.595144	0.761317	0.82215	0.898735	0.681228	0.656819	0.436276	-0.636264	NA
C27H6.9	-0.955002	-0.955002	-0.985445	-0.955002	0.379889	0.88737	0.461677	0.297259	0.978952	0.81419	0.34209	-0.955002	NA
C28A5.1	-0.834903	-0.890202	-0.890202	-0.890132	0.831713	0.394079	0.0432145	0.258135	0.234817	0.999591	0.996927	-0.890132	NA
C28A5.3	1.56487	0.752563	-0.480598	-0.480598	-0.480598	-0.494298	-0.480598	1.78755	-0.480598	-0.455685	-0.480598	-0.494298	nex-3
C28C12.10	0.11303	-0.303773	0.121422	-0.581587	0.38904	0.661583	0.189612	-0.467736	0.373003	0.616386	0.954114	-1.23639	tag-77
C28C12.12	-1.17217	-1.11443	-1.05639	-1.04926	0.788483	0.920074	0.46546	0.552431	0.677521	0.906687	0.842101	-1.05639	NA
C28C12.2	-0.707678	-0.628408	-0.628408	-0.628549	0.973963	0.0913677	-0.553012	-0.591184	-0.395363	1.07055	1.69895	-0.628408	mesp-1
C28C12.4	2.08243	-0.217992	-0.217992	-0.232719	-0.24788	-0.232719	-0.232719	-0.232719	-0.232719	-0.232719	-0.2403	-0.232719	NA
C28C12.5	-0.65559	-0.65559	-0.480215	2.26287	-0.25297	-0.369672	0.265541	0.145902	-0.464139	-0.554293	-0.65559	-0.556844	spp-8
C28C12.7	-1.14216	0.284907	1.1837	1.08186	-0.449498	-0.542892	-0.32713	-0.265532	-0.350964	-0.429573	-0.578682	0.683721	spp-10
C28C12.9	-0.269072	-0.749392	-0.382217	-0.55102	0.219184	0.830813	0.821276	0.0942559	0.515155	0.698226	0.436441	-0.491155	acdh-13
C28D4.1	-0.290771	0.837592	0.303886	-0.222179	-0.285325	-0.473414	-0.287471	-0.422523	-0.321734	-0.444422	-0.203922	0.154014	nhr-100
C28D4.2	-0.495272	0.377709	0.489807	-0.351635	0.217847	0.167313	-0.0580081	-0.239817	0.176567	0.251654	0.210849	-0.134377	cka-1
C28D4.3	-0.747741	-0.820107	-0.651836	-0.680287	1.36695	-0.121501	-0.614055	-0.617733	-0.491773	0.498193	1.69527	-0.618939	gln-6
C28D4.4	-0.350624	-0.399513	-0.399513	-0.399513	-0.350624	1.50058	-0.311203	-0.399513	-0.350624	1.41537	-0.350624	-0.399513	NA
C28D4.5	-0.395841	-0.395841	-0.395841	-0.395841	-0.405328	1.68819	-0.316779	-0.395841	-0.280339	1.49366	-0.395841	-0.395841	NA
C28D4.7	-0.341628	-0.351632	-0.351632	-0.351632	-0.341628	1.64137	-0.307804	-0.351632	-0.341628	1.25825	-0.341628	-0.341628	NA
C28H8.1	-0.033169	-0.901725	-0.894168	-0.80093	0.713433	0.323218	-0.253438	-0.313328	-0.164513	1.20328	1.07506	-0.611012	NA
C28H8.11	-0.724898	0.839332	-0.00340684	0.520742	-0.449351	-0.590414	-0.067712	-0.397387	-0.26069	-0.562386	-0.531022	0.441401	NA
C28H8.12	-1.05483	-0.676811	-0.516203	-0.477701	0.599934	0.634758	0.408255	-0.269231	-0.109769	0.755879	0.565583	-1.05483	dnc-2
C28H8.3	-0.248598	-1.08136	-0.579837	-0.705163	-0.2686	0.600497	0.648072	0.578994	0.867225	0.310401	-0.26086	-0.817874	NA
C28H8.4	-0.913288	-1.19887	-0.090892	-0.347895	0.55053	0.419143	0.309199	0.100738	0.448257	1.2739	0.562169	-0.595065	NA
C28H8.6	2.54482	0.132445	0.520811	-0.143463	-0.417121	-0.453682	-0.261682	-0.360185	-0.366367	-0.480876	-0.472552	-0.423601	pxl-1
C28H8.9	-0.820508	-0.894101	-0.384153	-0.892413	0.54085	0.702065	0.312285	-0.205181	0.578746	0.72864	0.814705	-1.09061	NA
C29A12.1	-0.985304	-1.04083	-0.985304	-0.985304	1.10781	0.678137	0.161535	-0.0760671	0.945301	1.19421	0.958807	-0.985304	NA
C29A12.3	-0.891432	-0.991691	-0.891432	-0.891432	0.767222	0.381402	-0.308309	-0.0682319	0.263745	0.776717	1.2004	-0.991691	lig-1
C29E4.12	-1.11301	-1.05795	-1.27443	-0.729529	0.424426	0.662615	0.712727	0.635429	0.535233	0.364897	0.488632	-0.151785	NA
C29E4.13	-1.0019	-1.05242	-0.476772	-1.0019	0.913972	0.362532	0.386738	-0.127008	0.59835	0.691422	1.05654	-1.05242	NA
C29E4.2	-1.06358	-1.09613	-1.06358	-1.06358	0.984936	1.08643	0.247531	-0.0189467	0.258919	1.14643	1.27914	-0.921357	kle-2
C29E4.3	-0.570811	-1.16423	-1.16423	-0.689793	0.571554	0.782673	0.670615	0.136385	0.418452	1.27272	0.913091	-1.16423	ran-2
C29E4.4	-0.93717	-0.93717	-1.01382	-0.93717	0.583153	0.86658	0.194861	-0.0302231	0.517707	1.1873	1.23626	-0.93717	npp-15
C29E4.5	-0.921494	-0.736457	0.794327	0.0347331	-0.000311268	-0.127365	-0.0554025	-0.213433	0.00846758	0.124678	-0.132522	-0.648045	tag-250
C29E4.7	-0.741402	-0.751648	-0.751648	1.76447	-0.304969	-0.446218	0.388164	0.376344	-0.0915119	-0.326833	-0.621303	0.0683309	gsto-1
C29E4.8	-1.04268	-0.280725	-1.46072	0.535244	-0.140073	0.000213619	0.775734	0.475172	0.0101878	-0.0555711	-0.374751	0.293884	let-754
C29F3.7	-0.610526	-0.627767	-0.369324	1.3136	-0.36587	-0.439852	0.256579	-0.201934	-0.336366	-0.520268	-0.422022	0.164688	NA
C29F4.1	-0.492348	-0.0930041	-0.573587	0.954208	-0.0475829	-0.429408	-0.0494727	0.0789438	-0.283381	-0.50673	-0.416688	-0.230011	col-125
C29F7.2	-0.385347	-0.322763	0.364459	0.628897	-0.316694	-0.300793	-0.266475	-0.289437	-0.293222	-0.319728	-0.320242	-0.316694	NA
C29F7.3	-0.260613	1.61837	0.0989267	1.79749	-0.569892	-0.672804	-0.0643085	-0.103243	-0.443172	-0.822981	-0.930901	0.192293	NA
C29F9.7	0.395615	0.697101	0.141804	-0.058906	-0.449961	-0.367497	-0.238755	-0.0587964	-0.236549	-0.338002	-0.331497	0.0826171	pat-4
C29G2.2	-0.438446	-0.438446	-0.343886	-0.343886	-0.0415257	-0.331795	-0.438446	-0.343886	-0.438446	-0.301077	0.864609	-0.343886	NA
C29H12.1	-1.0879	-0.812187	-1.27879	-0.651505	0.817288	0.562887	-0.100794	-0.278789	0.134997	0.494488	0.655469	-1.08109	rars-2
C29H12.2	-1.15743	-1.06282	-1.04871	-0.460877	0.337535	0.517881	-0.0414434	-0.36438	-0.0963948	0.571412	0.881723	-0.038123	NA
C29H12.5	-0.801348	-0.899648	-0.899648	-0.899857	0.455571	0.788255	0.530832	0.534096	0.463941	0.921999	1.13553	-0.899648	cec-9
C30A5.3	-1.25427	-0.895286	-0.906994	-0.891047	0.861786	0.570884	0.070351	-0.314738	0.3114	0.857121	1.03625	-0.823569	NA
C30B5.1	-0.77693	-0.772164	-0.772164	-0.772164	1.10965	0.367095	-0.250034	-0.417805	-0.173341	1.01218	0.815966	-0.72822	tag-319
C30B5.2	-1.16904	-0.828226	-0.650904	-0.700606	0.742092	0.448843	0.0536242	-0.367909	0.0982716	1.11791	1.38449	-0.669146	NA
C30B5.4	-1.19259	-0.750282	-1.10879	-0.945128	0.82164	0.454444	0.225355	0.0387346	1.1614	0.865252	0.511434	-0.961728	NA
C30C11.1	-0.733276	-0.439466	-0.946546	-0.494534	0.172772	0.364828	0.171181	-0.0785636	0.549453	0.231712	0.293905	-0.146175	mrpl-32
C30C11.2	-1.04631	-0.909686	-0.738014	-0.794278	0.475551	0.786543	-0.00543317	0.0564326	0.470539	0.916586	0.938123	-0.892783	rpn-3
C30C11.4	-1.27067	-0.654076	-0.775682	-0.854758	0.476751	0.975725	0.780887	0.465041	0.676961	0.804568	0.32526	-0.898251	NA
C30F12.1	-0.561965	-0.583296	0.166787	0.414385	-0.403061	-0.371704	-0.212843	-0.183	-0.194962	-0.35765	-0.38265	0.287895	NA
C30F12.2	-0.650161	-0.262622	1.34749	-0.39766	0.361563	0.301067	-0.0212926	-0.378786	0.217144	0.646702	0.336417	-0.3609	NA
C30F12.4	-1.07933	-1.07933	-1.07933	-0.962808	1.04263	0.992619	0.12881	-0.232257	0.639135	1.2088	1.13484	-0.90931	NA
C30F12.7	3.79097	1.29923	0.512063	0.220311	-0.440047	-0.590828	-0.423762	-0.201987	-0.474685	-0.542401	-0.639339	-0.0261849	NA
C30F8.2	-0.511935	0.758896	1.63107	1.16466	-0.506348	-0.638801	-0.369082	0.0148669	-0.125122	-0.564175	-0.506391	0.23124	vha-16
C30G12.6	-0.915565	-0.915565	-0.915565	-0.900293	0.368482	0.94678	0.544659	0.417259	1.0795	0.644566	0.284923	-0.915565	NA
C30G12.7	-0.930779	-0.945713	-0.930779	-0.995408	0.762702	0.908854	0.192373	0.242582	0.333527	1.07479	0.97377	-0.995408	puf-8
C30G4.7	-0.808454	0.961824	2.82723	0.146047	-0.645233	-0.112577	0.0401042	-0.0268517	-0.479081	-0.326351	-0.769037	-0.175284	NA
C30G7.4	-0.310257	-0.310257	-0.290195	-0.310257	-0.290195	-0.290195	-0.288939	2.18253	-0.288939	-0.290195	-0.310257	-0.290195	NA
C30H6.7	2.98547	0.555295	0.0877622	-0.189419	-0.342946	0.0965488	0.222474	0.237867	-0.096731	0.135252	-0.14063	0.209195	NA
C30H6.8	-0.21873	-0.334454	0.176277	-0.653153	0.672683	1.01424	0.233275	-0.216376	0.510854	0.870809	0.444374	-1.05707	NA
C30H6.9	-0.703297	-0.78162	-0.257672	-0.565605	0.0278868	0.250108	0.0885158	-0.0700577	0.0222952	0.421354	0.0981983	-0.697117	NA
C30H7.2	-1.16988	-1.08126	-0.510284	0.467037	0.18184	0.254456	0.699226	-0.356992	0.0676304	0.463622	0.196612	-0.19995	NA
C31B8.8	-0.38797	1.64051	0.374606	0.215129	-0.460055	-0.525407	-0.288899	-0.371022	-0.38797	-0.4613	-0.360158	0.515271	NA
C31C9.1	-0.318692	-0.318692	0.369189	1.21075	-0.286397	-0.31199	-0.299593	-0.310372	-0.299593	-0.299593	-0.318692	-0.312047	tag-10
C31C9.7	0.444777	0.697299	0.951192	1.59895	-0.346622	-0.74687	-0.2148	-0.277153	-0.447721	-0.77116	-0.736647	0.470863	NA
C31E10.5	-0.852399	-0.285691	-0.304174	-0.283977	0.299092	-0.357183	-0.443862	-0.309968	-0.443862	0.0585903	0.818828	-0.0328845	NA
C31E10.7	-0.574778	-0.00644422	-0.265523	1.59631	-0.4872	-0.532038	0.157172	-0.169123	-0.421277	-0.597991	-0.650624	0.650329	NA
C31H1.5	-0.368012	-0.376229	-0.376229	-0.376229	-0.368012	1.15055	-0.292536	-0.376229	-0.341876	1.14452	-0.368012	-0.376229	NA
C31H1.8	-1.02909	-0.918643	-0.888937	-0.888937	0.99626	0.475557	-0.316001	-0.165728	0.649493	0.848475	1.08679	-0.888937	NA
C31H2.1	-0.0406291	1.06269	0.782466	-0.125325	-0.503395	-0.440015	-0.147727	4.31886	-0.503395	-0.338696	-0.559186	-0.503395	tbc-7
C32A3.3	0.310652	-0.350457	0.195142	-1.00059	0.631426	0.0534798	-0.505372	-0.606287	-0.18073	0.826973	1.09953	-0.738459	NA
C32D5.10	-1.04565	-1.11794	-1.11794	-0.738424	0.628042	0.777351	-0.0287864	-0.151346	0.361237	1.25119	0.689682	-0.420422	NA
C32D5.11	-1.34031	-0.924044	-0.307637	-0.682949	0.983104	0.590207	0.00829003	0.0700687	0.267231	1.20626	0.919888	-0.597573	NA
C32D5.3	-0.403067	-0.868714	-0.477187	-0.794425	0.777871	0.0331656	-0.145497	-0.260427	0.0181148	1.22928	0.903128	-0.519613	NA
C32D5.5	-0.705958	-0.589413	-1.30659	-0.866428	0.959565	0.589283	-0.0465498	-0.265505	0.421463	1.10941	1.20367	-0.783436	set-4
C32D5.8	0.0536509	1.0032	-0.0782014	-0.0967143	-0.407187	-0.305079	-0.0798278	0.166167	-0.119294	-0.26062	-0.41296	-0.309865	NA
C32D5.9	3.15892	1.4966	0.200957	-0.342578	-0.226919	-0.430795	-0.252893	-0.432064	-0.40662	-0.156112	-0.0613589	-0.526077	lgg-1
C32E12.1	-0.322172	-0.396771	-0.396771	-0.322172	-0.322172	1.43919	-0.320913	-0.396771	-0.08069	1.08954	-0.322172	-0.396771	NA
C32E8.10	1.80483	0.00569652	0.93124	-0.479534	0.323785	0.169065	0.0378891	-0.452959	0.123095	0.452706	0.212535	-1.11597	unc-11
C32E8.11	-0.11543	-0.360011	-0.311636	-0.762001	0.091693	0.776945	0.358232	0.313374	1.12641	0.503537	0.0826663	-0.62744	ubr-1
[truncated: 5,925 more rows]

## Sheet: Tab. S3
P. pacificus regional genes
P. pacificus gene ID	Region
[truncated: 4,400 more rows]

## Sheet: Tab. S4
C. elegans regional genes
[truncated: 5,207 more rows]

## Sheet: Tab. S5
Candidate genes for conserved expression
[truncated: 302 more rows]

[truncated: 1 more sheets: Gene naming & annotation]
